# Supplementary material for: Identification of unrecognized host factors promoting HIV-1 latency
Source: PLoS Pathog. 2020 Dec 3;16(12):e1009055. doi: 10.1371/journal.ppat.1009055 (PMC7714144; doi:10.1371/journal.ppat.1009055)
Supplement: S1 Table — (XLSX) [file ppat.1009055.s006.xlsx]

## Sheet: Sheet1
Gene name_-_sgRNA ID	sgRNA sequence (5'-->3')	Enrichment as measured by high throughput sequencing, normalized to the original library
		JiL-1 Round 4	JiL-2 Round 2	JiL-3 Round 3	2D10-CRISPRi Round 3
WEE1_+_9595254.23-P1P2	GCGGGGCGGCCCGAGCACCG	2509.08	1742.12	1853.07	2082.28
PSMD6_-_64009133.23-P1P2	GCGGCTGACAGGACACAACT	3046.5	1569.89	3797.38	2555.18
PSMD7_+_74330741.23-P1P2	GCGGCAGCAGTAGCGGTCAC	1472.93	1566.67	1347.92	753.001
PSMD6_+_64009073.23-P1P2	GATGCCGCTGGAGAACCTGG	4899.48	1532.04	3771.5	2430.55
PSMD7_-_74330744.23-P1P2	GACTGGGCCTGAAAGGGTAC	3877.79	998.525	3141.14	1645.09
PSMD8_-_38865454.23-P1P2	GGCGGCCGCGGCGGTGAACG	4971.93	901.487	8317.04	1816.32
PSMD6_-_64009002.23-P1P2	GGCGCACGGCAGCGTCTCCG	3549.99	838.848	1940.41	1896.19
PSMD14_+_162165011.23-P1P2	GCAGCGGCGCACACCCGACG	1858.88	672.119	2030.38	1056.74
PSMD3_+_38137095.23-P1P2	GGCGTCGGGCCGCACGATGA	1720.09	654.245	1947.61	1806.93
CYLD_-_50776046.23-P1P2	GCGCGTCGGAGGTAAATACT	3071.88	528.73	594.183	2415.56
PSMC4_-_40477115.23-P1P2	GGCCGGCTTGGTCACTATGG	777.916	524.067	208.103	358.844
PSMD14_+_162165042.23-P1P2	GTGTGGTGACGCGAAGACAG	34.7502	509.301	79.4349	154.208
PSMD6_-_64009114.23-P1P2	GATCGCGGCGAAGGGGACAG	1943.8	412.323	1747.73	2061.55
PSMD12_+_65362663.23-P1P2	GCGAGTGGTGGCCGAAGCAG	344.423	376.73	186.176	974.485
CYLD_-_50776050.23-P1P2	GTCGGAGGTAAATACTAGGG	248.463	371.558	148.281	1368.19
PSMD1_+_231921605.23-P1P2	GCTCAGTCAGTCGCCTCCTC	876.913	338.832	1168.97	1626.01
PSMD12_+_65362472.23-P1P2	GCAGGGGCTGAGTCACGGCG	127.526	302.273	7.67948	220.899
PSMD11_-_30771536.23-P1P2	Ggccggggacggtgtgagag	55.2355	287.401	38.9304	104.391
PSMC1_-_90722958.23-P1P2	GCAAGATGGTGAGTGACTAA	68.0794	228.432	65.3552	73.816
PSMD1_-_231921650.23-P1P2	GGCGCACCCGGGGAGCAAGG	2743.54	226.864	4145.67	2384.5
PSMD7_+_74330897.23-P1P2	GCGCCGCCGGCCCAGCTATA	25.0737	219.951	14.2988	8.36363
INTS2_-_60005353.23-P1P2	GCGTACTGGTCTGAGAGGAA	44.0558	218.406	2367.3	616.484
PSMC5_-_61904879.23-P1P2	GTGACGGACCAGAGCAGGTA	21.0558	201.702	27.4665	86.6761
PSMC6_+_53173913.23-P1P2	GTGAGAAGCCGTCTCTCATA	140.893	195.129	105.467	66.0109
FTSJ3_-_61904882.23-P1P2	GCGGACCAGAGCAGGTATGG	171.977	186.959	83.3612	177.86
NFKBIA_-_35873684.23-P1	GAGCCGCGCGGCACCTCCTG	11214.3	183.579	849.137	1068.1
PSMD14_+_162164698.23-P1P2	GCCGCCGCTGAGATCTGGGA	22.5476	164.021	72.134	2.63022
PSMD1_-_231921667.23-P1P2	GGGAGGCGCGGTGAACTGAG	332.656	133.48	93.6013	880.441
NFKBIA_+_35873506.23-P1	GGACCAGCGATGCAgccggg	3582.75	128.888	81.8637	726.227
PSMC6_-_53174343.23-P1P2	GGCAGTCTTGGTGGAGTCCC	24.9599	124.336	73.7851	167.107
PSMD3_-_38137147.23-P1P2	GCTCGTGTGCAGGCCCGGCT	74.8334	104.804	0	9.95091
PSMD11_+_30771575.23-P1P2	GTCGGTGCTGAGTAGAGACT	12.6701	98.3939	3.81677	40.1792
CYLD_-_50776054.23-P1P2	GAGGTAAATACTAGGGCGGT	21.5982	91.5738	2.55075	303.284
PSMC6_-_53174322.23-P1P2	GCCAGGTTAGGGTGCAAGAA	20.305	87.6138	24.3089	69.146
PSMD7_-_74330738.23-P1P2	GAGAGGAACTGGGCCTGAAA	12.822	83.194	4.42311	15.7704
NICN1_+_49466726.23-P1P2	GCGGCTGAGGATGCCGGGAA	56.2326	77.1115	44.5737	25.2665
RIBC1_-_53450212.23-P1P2	GTACAGGCTGGGGAAGGCTA	0	73.7932	0	0
PSMC1_-_90723020.23-P1P2	GAGCCTGAGGCGAGAGAAAG	27.7459	72.1131	24.291	57.474
SUPT5H_-_39936263.23-P1P2	GCAGCTGGTACCGAAGGCGG	2.35689	64.2382	145.519	7819.44
PSMD11_-_30771547.23-P1P2	Gtgtgagagcggtaagatgg	4.90362	59.9036	4.09207	148.432
NFKBIA_-_35873478.23-P1	GAGCCCTGCAGCGTTCGGGG	2071.39	58.1199	80.5533	974.869
PSMC2_-_102988132.23-P1P2	GAGGTGCTGTGTAATCATTA	6.56894	54.7114	18.95	20.8688
PSMC6_+_53174114.23-P1P2	GCTAGGCCTGGTCATCTCTA	6.89904	54.2265	45.2647	13.3894
TMEM178A_+_39893325.23-P1P2	Gagcagccggcgccccagcg	1083.08	53.121	67.3048	254.542
INTS5_-_62420725.23-P1P2	GTCGCACAGCGCGGACATCC	7.77803	50.9161	150.684	328.322
CCDC87_+_66360320.23-P1P2	GCCTCTGGCGAAGCTGACGG	0	48.9076	0	0
PSMD2_+_184017090.23-P1P2	GCCGCCGCTGGAGACTGCTG	14.586	48.1337	17.705	175.244
NFKBIB_-_39390634.23-P1P2	GCCCGGCAAAGCCCAGCTAC	180.275	45.9905	3.27889	34.6242
NLGN4X_+_6145057.23-P2	GCGGCGGAGGAGACAGTGCG	0	42.6332	0	0
SPACA7_+_113031047.23-P1P2	GCCTGAGGGTGAATACACGA	0	40.4209	0	0
PSMC4_-_40477133.23-P1P2	GGAGGAGATAGGCATCTTGG	10.2275	39.9349	17.4233	10.8955
PSMA5_-_109969028.23-P1P2	GCCACCGGCACCCAACTCAC	1.25589	38.9084	13.4152	49.8248
PSMC4_-_40477122.23-P1P2	GTGGTCACTATGGAGGAGAT	8.6577	36.4159	12.1468	74.7486
SUPT5H_-_39936298.23-P1P2	GGTAAGTGCGTGTGCAGAGG	6.2063	31.6604	43.8474	8054.38
INTS2_-_60005254.23-P1P2	GAAGGCAGAACCGGGACTGT	2.43622	31.1356	24.4636	163.876
LOC100130880_-_137638270.23-NM_001243523	GCGACTCTCCTGAAAGGGAA	0	31.0227	0	0
SF3A3_-_38455652.23-P1P2	GCTCCATCTTCCCTTAGTCG	0	30.9269	0	0
PSMD2_+_184017068.23-P1P2	GCTGCACCGGCGCCTTGTCC	6.32433	30.374	0	47.2576
PSMC6_+_53173905.23-P1P2	GCGTCTCTCATAGGGGATGC	6.40497	26.834	5.25206	40.845
ZNF812_-_9811052.23-P1P2	GCTCCAGGACCCCCAAGCAG	0	26.3336	0	3.80009
PSMD13_+_237011.23-P1P2	GCCGGCACAGAAGAACAACC	12.6332	25.9441	1.87218	2.12028
ELP3_+_27950373.23-P1P2	GCCAGGAAGCCTAAGTGAAA	0.396732	25.9026	2.1244	0.32348
IL2RG_-_70331219.23-P1	GCAGGCACCAGATCTCTGTA	0	25.6945	0	0
PSMD3_+_38137558.23-P1P2	GAGTGGGAGCAGGTATCTGG	3.20221	25.2031	1.4583	11.1269
OR52N1_-_5809602.23-ENST00000317078.1	GCACACCCCTAAGAAAAGTG	0	24.4738	0	0.832971
RTF1_-_41709376.23-P1P2	GgcggcagtggcggTCCCAC	1.69922	23.8081	29.8049	26.7765
IFIT1_-_91152418.23-P1P2	GCAGAATAGCCAGATCTCAG	0.123535	23.4248	0	0.17055
MISP_+_751573.23-P1P2	GCCCAGAGCCTCCCAGTCAG	0	23.2805	0	0
LCN8_-_139652579.23-P1P2	GGCTGGCAGCTCAGAGACGT	1.38453	23.2702	0	0
C1orf226_+_162351571.23-P2	GCCAAAACCTGTAACTTCCA	0	22.6416	0	0
P2RY12_-_151102496.23-P1P2	GTTACCTTGTAATCTGACCC	0	22.5056	0	0
INTS12_+_106629811.23-P1P2	GCCACCGGGAACAGACGGAT	0	22.2501	0	0
GUCA1C_-_108672197.23-P1P2	GGCAGAACACTTCCTAGGGT	0.0388779	22.2232	0	0.221247
WWC1_-_167719021.23-P1P2	GCCCCGGCCGGCCCCTACTA	0	22.0733	2.23641	0
LRR1_-_50065673.23-P1P2	GTGCGCGAGGACCCCGATGG	0	21.9374	0	2.31926
MORF4L1_-_79165238.23-P1P2	GCTGCGGGCGCTGGCAAATC	0.851584	20.7009	0	0.406148
AFAP1_+_7941515.23-P1P2	GGATCTCGAGCGGGGTACAC	1.02223	20.4556	0	1.30656
ATXN1L_-_71879886.23-P1P2	GCGAGCTTGACGCCATCTCC	0	19.9621	0	1.04633
INTS8_+_95835564.23-P1P2	GGGGGTATGCGGAACCCGGT	4.6132	19.9228	57.6218	87.7569
FAM229B_-_112408906.23-P1P2	GCGAGCATCGGCAGCTCCGG	0	19.8089	0	0
APCS_+_159557720.23-P1P2	GGGACAGAGATCCAAAGCAG	0	19.3137	0	0
CD274_-_5450938.23-P1P2	GAGGCTGGAGGTCTGGACAC	0	19.0319	13.5665	0
SUPT5H_-_39936260.23-P1P2	GCAGCAGCTGGTACCGAAGG	0.545983	18.5534	27.495	4854.55
CCDC33_-_74509935.23-P1	GGCCCAAAGGTATGAAGTAG	0	18.1741	18.852	0.921316
KANSL3_-_97303673.23-P1P2	Gacggcccatctaggagaca	1.04031	18.102	0	0.494175
GPR89B_+_147400602.23-P1P2	GCTCCACTTCCCACTCCCGG	0	17.9281	0	0.0317967
PPM1B_+_44396407.23-P1P2	GTGCCGGGCGGCCTTACCTG	0.246745	17.8441	0	0.608976
non-targeting_00303	GCTCCGACCCCCGAGATGAG	0	17.7797	0	0
PSMD11_-_30771544.23-P1P2	Gcggtgtgagagcggtaaga	0.365175	17.6668	0	6.91202
MURC_-_103340746.23-P1P2	GAAAGATGTGAAAGCCCGGG	0	17.6248	0	0
SLC34A3_-_140125793.23-P1P2	GCCCCGATGACACCAGATAG	16.697	17.4789	0	0
MUC13_+_124646285.23-P2	GTCTGGTGGGGTAGGAAAAT	0.352299	17.3392	1.01139	0.101879
PSMD13_-_237015.23-P1P2	GCCCCGCGGTGCTGACATCC	23.2151	17.2425	0.718251	0.47214
IST1_+_71929772.23-P1P2	GCTCGGGGCAGGAAGACTAG	1.18484	16.9089	0	2.59955
VN1R4_+_53770922.23-ENST00000311170.4	GCATCAGTGACAGACATCAG	0	16.8743	8.84716	0.503903
INTS2_+_60005294.23-P1P2	GAGACGCTGGGGATGAATGA	4.81994	16.6503	22.0763	42.0245
NFKBIA_+_35873778.23-P1	GCGACGGGCTGAAGAAGGAG	63.5863	16.6385	4.72679	36.6759
CEACAM4_+_42133299.23-P1P2	GCCTCAGCCGCTCCCCGTGG	0	16.5974	0	0
PCDHGA3_+_140723464.23-P1P2	GGCTGGTTGACTAAGAGGTG	0	16.415	0	0
PRDM15_-_43299407.23-P1P2	GGGAATGTGCAGAGCGGGAT	0.647389	16.4061	0	0.980202
C2CD2L_+_118978296.23-P1	GCTGAGTGCCCAGGACTAGT	0	16.2841	4.28212	0
PRDM16_-_2985841.23-P1P2	GACCATGCGATCCAAGGCGA	0	16.1834	0	0
PAIP2_-_138677633.23-P1P2	GGAGATCCGCGGAGGCCGAC	0	15.8398	0	0.907909
UGGT2_-_96705617.23-P1P2	GACCCGGTACCCACAGTCTG	1.63643	15.7088	0	0.126344
PCSK1_-_95768486.23-P1P2	GCTCTGGAGAGTGCAACCTG	0	15.6689	3.66998	0
FLYWCH1_+_2962036.23-P1P2	GCGCCGCCGCCACCCCGACC	0	15.6499	0	0
CDC42BPB_-_103523702.23-P1P2	GCCCGACGGCGCAGAGTCTG	0.51944	15.6268	5.03168	0.296011
RIC8A_-_207763.23-P1	GTCTGTGGGTTAGGTCCTAA	0	15.5363	0	0
ALG2_-_101984133.23-P1P2	GGGTGGAGGAACAGCACCGA	0	15.3328	0.303101	0.127918
CNIH2_+_66050609.23-P2	GCTGCTACCCTCACCTCCAG	0	15.3032	14.1408	0
PER1_+_8059217.23-P1	GCCTGGTAGGGCAAGTCGGA	0.0308055	15.1893	0	0
FGL2_-_76829148.23-P1P2	GCCCCAGCAGGGAGTGCGCA	0	15.1619	0	0
KIAA0753_-_6543645.23-P1P2	GCTCCCGGCTCATAGCTCCA	0	14.9522	0	1.17403
ABRACL_+_139349879.23-P1P2	GGCAAAGAGAAAGACGGCTG	0.827199	14.4188	0	0.0222263
GPR124_-_37654790.23-P1P2	GCGCGGGGCGATGGGTTGAT	0.174791	14.3936	0.00525798	0
OR9G4_+_56511231.23-ENST00000302957.3	GCCTCCGTGGACATGGAAGT	0	14.3897	0	0
KIAA1045_+_34958309.23-P1P2	GCCCACGGCAGCCCGAGAGC	0	14.2747	0	0
DTD2_+_31926619.23-P1P2	GACATGGCCTAGTAACTGTC	0	14.2054	0	0
ALG10B_-_38711081.23-P1P2	GGCAGATCTGATCCCCAGGG	2.3376	14.0828	0.459601	0.821812
NXPH4_+_57619626.23-P2	GCCCCCAGAGTGGAAGGAGT	0	14.0433	0	0
FAM117A_+_47865885.23-P2	GCAGAAAGTGACTCCAGTGG	0.196633	13.9025	0	0
PTPRU_-_29563092.23-P1	GGCTCCGGCTCGCCTCGGGC	0	13.7136	0	0
HSD11B1L_-_5681056.23-P1P2	GCTGCTGGGAGGCGAAGACC	0	13.6872	0	0
ATF2_-_176032440.23-P1P2	GCTCTGAACTGACCCAAGTA	0	13.6309	7.15582	0
PAH_+_103310646.23-P1P2	GGGAGAACATCTGTCCTCGG	0	13.5975	0	0.395418
PSORS1C2_-_31106782.23-P1P2	GGCAAAGGACCAGGATCCCC	8.25909	13.5655	1.43893	12.7586
MYCBPAP_+_48585978.23-P1P2	GCGCCGGCCCAGAGACACCG	0.910451	13.4764	0	0.320673
RAP2B_-_152880028.23-P1P2	GCTCGCCCAGTAGAGGCTGT	0	13.4121	1.65296	0.378154
EPX_-_56270492.23-P1P2	GCTACAATTGGACCCAGAAG	0	13.3511	0	0
SFMBT1_-_53080048.23-P1P2	GCCCTCCACCCGCGCTCCGG	0	13.2416	0	1.99803
DSCC1_+_120868042.23-P1P2	GGCGGCGGGACTCCTAGACC	0	13.1542	0	0
FAM49B_+_131028535.23-P2	GATCCGATTTGCCCCCGGAG	1.25932	13.0974	0	0.720664
FANCD2OS_-_10149883.23-P1P2	GCTGGCTGAGGCGGACGATG	0	13.0415	0	0
FOXRED2_+_36903078.23-P1P2	GGCGCGGCCTCATTAGACCA	0	12.8771	1.8188	0.234277
SLC28A2_+_45544434.23-P1P2	GCCCTCTGGCTCCTCAGTGA	0	12.7409	9.25336	0
VSX2_-_74706602.23-P1P2	GGCCATTGGGCAGAGCATCG	0.225988	12.7333	14.6358	0.175027
PSMD4_-_151227284.23-P1P2	GGTTGGAAAGCACTATGGTG	4.34894	12.5819	0	0
ELOF1_+_11670004.23-P1P2	GGAGCTTTCGCAGCTGGAGA	1.50064	12.566	0.845218	54.6505
CDKL3_+_133702210.23-P2	GTAAAAGCCCAGCTTGAAAA	0	12.4954	0	1.41655
TRPM5_+_2444142.23-ENST00000155858.6,ENST00000452833.1,ENST00000528453.1,ENST00000533060.1	GAAGAAGCGAGGCAAGGTAA	3.29546	12.4412	6.05831	0.270701
C12orf5_-_4430419.23-P1P2	GCGCGGCGCGGGGCCACCGA	1.17101	12.3432	0	0
ZMYM6NB_+_35450505.23-P1P2	GCCCACCCCCCCGGACCCTG	0	12.2908	0	0
C17orf72_-_62075736.23-P1P2	GGCGCCAGCCATGGCCTCTG	0.000989251	12.2358	0	0.396228
FAM135B_+_139509469.23-P1P2	GCTACCCACGCGGTGCGCAG	0	12.2332	0	0
MAF_+_79634618.23-P1P2	GACTCTTCTTGCTGGATCAG	0.249512	12.2062	0	0.541557
IL4_+_132009767.23-P1P2	GGCTAGCAGGAAGAACAGAG	2.35211	11.8315	0.0806064	0.309902
DAW1_-_228736167.23-P1P2	GGCCATGCCTAGCTCCTCTG	0	11.7122	0	0
LOXL3_+_74780827.23-P1P2	GCGGAGGAGGCACATACCGG	0.717308	11.7022	0	0.152958
PCDH10_+_134073312.23-P2	GTCCACCAGCTGAACCACCA	0	11.5985	0	0
PPP2R2B_+_146257919.23-P1	GGGCGTATCTTGGCACCCGG	0.980206	11.4573	0.601159	1.07723
GPC4_+_132549017.23-P1P2	GCCCGTCCGGTCCCAAAGGT	0	11.4108	0	0
TAAR1_+_132966642.23-ENST00000275216.1	GTTCTGGAGCTAAACTTCAA	0.595752	11.3958	0	0
POU2AF1_-_111249969.23-P1P2	GGCTTCTTTAATGTGAGACC	0.724314	11.3768	0	0
APBB3_-_139943527.23-P1P2	GGAACACCGGATTAGAGAGG	0.140907	11.3639	0	0
GRAPL_+_19030945.23-P1P2	GGTAGCCTGAAAGCTGTACA	0.37081	11.3266	0	0
VPS9D1_-_89787283.23-P1P2	GCGGCCATGGCGCCGAGCGG	0	11.1385	0	0
NOL11_-_65714432.23-P1P2	GAGAGCGTCTGAGTGCACGT	0	11.1288	0	0
RENBP_+_153210072.23-P1P2	GACTCTGTCTGGCTTCCTAG	0.923453	11.1117	0	0
PSMD8_-_38865610.23-P1P2	GGGTCGACTCAAGGTAAAGT	0.347239	11.0943	1.02369	97.9802
NANOGNB_-_7917855.23-ENST00000382119.1	GCTCTGTAACCTCCCTACCA	0	11.0603	0	0
RTN4R_+_20255299.23-P1P2	GCGATGCTGGGCCAAGTCGA	0	10.9878	0	0
INTS6_-_52025992.23-P1P2	GCGCAGGGAAGAGACCTCAG	0	10.929	1.65488	5.5253
REPIN1_+_150066709.23-P1P2	GGAGGCTCTGAGCTCCTCTA	0.155637	10.917	0	0
LINC00594_+_40664110.23-ENST00000561261.1	Ggctccaacaataatgatga	0	10.8875	0	0
RAD9B_+_110940149.23-P1P2	GCTCATCACGCACTTCAGCA	0	10.8375	0	0
SYT13_+_45307423.23-P1P2	GCGCGTTGGAGGACAGGTCA	1.55763	10.7801	0	0.192589
KCNK13_+_90528652.23-P1P2	GTCCAGCGCGGAGAAGACGG	0	10.7732	0	0
FBXW12_-_48413689.23-P1P2	GCCCTTTGGGCGGACCTCTG	0	10.7606	0	0
OAZ3_+_151739231.23-P1	GCCCCTCTTGATATAAGAAA	0	10.7534	0	0
ARHGDIB_+_15114500.23-P1P2	GAGTCAGAGTTGAGAGACAG	2.34451	10.7439	0	0
C4BPB_-_207262481.23-P1P2	GGAAGTTGGACTGTAAACAT	0	10.7275	0	1.60376
LY86_+_6588962.23-P1P2	GGCTGTGAAACCCTTCATGG	0	10.7249	0	0
SLC41A3_-_125802592.23-P1P2	GAGCGGCCTCAGACACCTAA	1.47745	10.7119	0.369665	0.0617041
XPNPEP1_+_111683211.23-P1P2	GGTCTGCGCTCCCCTGACGT	0	10.6637	0.973992	0.0470733
CCL13_+_32683526.23-P1P2	GCATGTTGAAGGTTAAGAGT	0	10.5986	0	0
INTS5_-_62420595.23-P1P2	GTACCGAGAAGGCTAGGGAT	2.2498	10.5944	1.45959	21.869
CCR6_-_167525302.23-ENST00000400926.2	GCAGCACACCACCCAGTGTA	0	10.5886	0	0.723463
OSER1_-_42839008.23-P1P2	GGCTCCGAGGCGAGAGAGAA	0	10.5147	0	0
TMEM57_-_25757554.23-P1P2	Gcagctgaggtgagagacgg	2.19847	10.5124	0	0.0573023
PITPNA_+_1465731.23-P1P2	Gagggcccggatggacggag	0	10.5044	0	2.00606
VWA9_+_65903426.23-P1P2	GCGATGGGCACGGGGTGAGT	0	10.4643	0	0.730184
WDPCP_-_63815339.23-P1P2	GGCCAGGGCTCACCTGTCTC	1.0372	10.4498	0.858771	0.515801
INTS8_+_95835568.23-P1P2	GGCCTGGGGTATGCGGAACC	6.4299	10.4427	47.9716	50.5499
FAM129B_+_130341257.23-P2	GGTGCTAGGAGTCAGGAACT	0.526093	10.432	2.42464	0.596998
GFRA1_+_118031590.23-P1P2	GCTCCCTCGGCAAGACCCAG	0.239886	10.408	0	12.511
SLC22A8_-_62783290.23-P1P2	GGCCGGCAGCTGCTGTAGTA	0.0247976	10.3741	1.59112	0.452402
TNFRSF10A_+_23082542.23-P1P2	GCACCAGCTAGAGTACATCT	0.0906602	10.3441	0	0
NR1H3_+_47279581.23-P1	GTCCTGTCCAGAAGTCTCGG	5.31689	10.3377	0	0.00914175
FAM156B_-_52928884.23-ENST00000509613.1	GGGATAGAGATGATCTGTGT	0	10.3152	0	0
DENND4B_-_153918973.23-P2	GGCGCAGTGGAAGGAGATCC	1.90517	10.3057	0	0
AFTPH_-_64751594.23-P1P2	GCAGCGGTGAAACTCCGGGT	0.0685992	10.2765	0	0.189747
VN1R4_-_53770913.23-ENST00000311170.4	GCCCACTGCCACATACCGGG	0	10.267	0	0.40122
KRTAP4-1_-_39340963.23-P1P2	GCAGCAGGTAGTCTGAGAGC	0	10.2645	0	0
CD34_+_208084249.23-P1P2	GCAGAGCAGAGTCTCACGGA	0	10.2461	12.5379	0
FAM8A1_-_17600565.23-P1P2	GGGTTGCTGCGGTGGTGACG	0	10.2376	0	0.40557
KDM5C_+_53253946.23-P1P2	GGGCCCATCGCAGAGAAATC	0.00133694	10.2239	0.185864	0
LRRC6_+_133687734.23-P1P2	GCGAACTGGAGAGGCGCCAT	0	10.2179	2.3907	0
RAB9A_-_13707307.23-P1P2	GGAGCCTGGCTGCGCTACCG	0.958671	10.2154	1.79253	0.67227
non-targeting_01608	GCCGCCAGCGGTCAGAGGGA	0	10.1646	0	0
SPATA12_+_57094738.23-P1P2	GGCAGGATCAGGAAGAGTGG	0	10.1455	0	0.395441
CD109_+_74405970.23-P1P2	GGGCGGTGCACACGCAGAGG	1.43596	10.1089	0	0.324702
LRRC3C_+_38097786.23-ENST00000377924.4	GACTTACACGAAGGAAGATG	1.14942	10.1072	0.576189	0.723507
SPHK2_-_49122766.23-P1P2	GGACGCCGACGGCCTCTCAG	7.5501	10.1018	0.328886	16.1
MISP_-_751138.23-P1P2	GGCCCATCGAGGAGTCAGAG	3.54738	10.1017	2.9244	0.402933
PTPRZ1_-_121513222.23-P1P2	GTCTCGGAGCGCTCAGACCG	0.569612	10.0054	1.81375	0.262968
non-targeting_00716	GTATATGGCCGCCTTACCAC	0.404403	9.95916	0.0423739	0.106462
SUPT5H_-_39936308.23-P1P2	GGTGCAGAGGTGGCAGTTCC	1.62552	9.91609	11.7443	1007.25
TOMM40L_+_161195866.23-P1P2	GACCCCGGTCATCTTGATGG	0	9.91312	1.81586	0
AMOTL1_-_94501686.23-P1P2	GCATGATCGCCTCATGTGGA	0	9.90627	0	1.19326
NEUROG1_-_134871446.23-P1P2	GGCGCTGCAGCCCGGACTGA	0.31865	9.80603	1.53478	0.0230953
LIN37_-_36239502.23-P1P2	GCCAGGCTGGACACAACCAA	0.626845	9.80108	0	0
MPP1_-_154033703.23-P1P2	GGGCAGCGCTGGGAATGACA	5.8446	9.80007	2.58804	0.201589
ARL17A_-_44656620.23-ENST00000329240.4,ENST00000336125.5,ENST00000445552.2	GGTGCATTAGGGAGAAACGT	0.0600209	9.78674	0.00871667	0
ARL17B_-_44438695.23-ENST00000434041.2,ENST00000450673.3,ENST00000570618.1	GGTGCATTAGGGAGAAACGT	0.0600209	9.78674	0.00871667	0
C17orf72_-_62075784.23-P1P2	GCCGCAGAGCGCAGTCCCGA	2.6381	9.71223	0	4.56582
SLITRK5_+_88324939.23-P1	GGCGAGCAGCGCAGTCCCAG	1.81931	9.69216	0	0.638417
SLC30A1_-_211752492.23-P1P2	GCTGCACTCGGCCCGGTCTC	0.0817992	9.66928	0.549155	0.167886
FYN_-_112194589.23-P1P2	GCGGCTCCGCTCCTGACAGA	0.342789	9.65316	0.108893	0.590857
TSPAN12_-_120498162.23-P1P2	GCCGAGTCCGGACGAGGCAG	0	9.61568	0	0
BRCA2_+_32889684.23-P1P2	GCCGCCGCAAAAGACACCCG	1.29271	9.56848	0.312191	0.999178
TRPC4_-_38443914.23-P1P2	GCAGCTGGCACCGAACTGGG	2.17179	9.55191	3.37076	0
TMTC4_-_101327053.23-P1P2	GCCGGGTGCGGAAACTCTGG	0	9.54531	0	0
EBI3_-_4229726.23-P1P2	GTCCTCCCGTGCCCAATGGT	0.577399	9.52071	10.8859	0
HLA-DQA2_-_32709592.23-P1P2	GATGATTGCCtcaaagacta	0	9.5162	0	0
CADPS_+_62860808.23-P1P2	GGCTCTCGCTCCCTGACCTG	0.527889	9.51274	6.45845	0.392437
OTUD3_+_20208934.23-P1P2	GCAGCGTCCGCCTCAAGCGT	0	9.5096	0	0
C1orf204_+_159824610.23-P1P2	GCCCTCCCCGGTCTACGTCA	11.466	9.49897	0	0
ATP6V0E2_-_149571536.23-P1P2	GGCCAGTAAAGGGCACAAGT	1.18524	9.46348	0	0
SUMO1_-_203102886.23-P1P2	GCGACCCGGGAGAAAGAAGT	0.098473	9.45976	0.408317	0.386054
HBB_-_5248035.23-P1	GTAGACCACCAGCAGCCTAA	0	9.44715	0	0
DMKN_+_36001283.23-P1P2	GGACCAACAGGCTAAAGAGG	0	9.42502	0	0
PPP1R3D_+_58515127.23-P1P2	GGAGCAAGGTGGCGAACCAA	0	9.42312	0	0
CNOT6_+_179921827.23-P1P2	GACCGAGCCCGGCCGACGGG	0	9.38301	0	0
ZCCHC18_+_103357328.23-P1P2	GCGCACGACCGCCCAGCGAG	0	9.35304	0	0
POU3F4_+_82763375.23-P1P2	GGAGTCCGCATGGACTAGGG	0	9.33907	0	0
NUDT3_-_34360347.23-P1P2	Ggccgccgctgccaccgtca	0	9.3205	0	0
MALL_+_110873149.23-P1P2	GCCGGACCGAGAAGAGAGAG	4.30555	9.30735	2.88963	0
FAM126B_+_201936321.23-P1P2	GCAGGGTGACAGGTAGGCGG	0	9.28632	0.634877	1.18341
HCFC1_-_153237197.23-P1P2	GCTAGAGTTAGGCCCCGAAG	0.242458	9.2562	0	11.8389
GNG4_+_235813036.23-P1P2	GCCCGGCCCGCGCCCCGATG	0.365366	9.25116	3.39835	0.562684
HBB_-_5248038.23-P1	GACCACCAGCAGCCTAAGGG	4.08352	9.24819	0	0
CXorf51B_+_145891330.23-ENST00000438525.2	GCATCTTCATTAGGCTTCTG	0	9.20698	0	0
FSTL1_+_120169816.23-P1P2	GCTCCGAGGCTGGCGATCGG	0	9.15787	0	0
WDR31_-_116102502.23-P1P2	GAGGCTCAGTACCCACCGGT	0.0401501	9.1554	0	0.319631
NIPAL2_+_99306450.23-P1P2	GCCGGGCACCGAGCAGGAAG	0.719856	9.1355	0	0
SHFM1_+_96338938.23-P1P2	GGACTCAGGCCTCCGTGTGG	4.2822	9.02782	1.83819	1.19998
FBL_+_40336946.23-P1P2	GTCCGGAGCCGCACAAACCA	0.488763	8.98569	0.720261	0.628683
HELZ2_+_62195008.23-P2	GACTTGCCCAGAGCTATCAG	0	8.94463	0	0.867181
TIAM2_-_155153879.23-ENST00000461783.3	GCTGGACGGCCTCCACTAGA	1.42867	8.896	0.889271	1.92748
BCL7C_+_30905135.23-P1P2	GGGCCAGGGACGGGACACAG	24.6714	8.89153	0.730402	19.3819
CTC1_-_8151336.23-P1P2	GACTCACGGAGGAAGGGACC	0	8.87353	0	0
C17orf112_+_51062863.23-P1P2	GTTCATTTAGGCCTGGAGGG	0	8.86889	0.883182	0
GAL3ST2_+_242716653.23-P1P2	GGTCTCCACGCCACAGTGTT	0.09931	8.85674	3.4403	0.400722
DEPTOR_-_120885995.23-P1P2	GGAGCTGCCCCGAACAAAGA	0.90622	8.83139	0	0
COL14A1_-_121137795.23-P1P2	GCACGGTGTAGGGAGATTAG	0	8.82793	0	0
C1QTNF2_-_159797622.23-P1P2	GCAGCAGCCGGGCAGAGCGT	0	8.82074	0	0.754497
PSMD3_+_38137581.23-P1P2	GCCTGGAGTCGGGAGTGTCG	1.90655	8.74136	0.688704	25.7454
MICU3_+_16884854.23-P1P2	GGCCCCCACGGCCCAAGGAG	0	8.73261	0	0.049489
FBN3_-_8214395.23-P1P2	GCGCGGGACTCAGCGCTGCA	0	8.72714	0	0
UBXN4_+_136499814.23-P1P2	GCCTCGCAGACACTGAGGAA	0.365175	8.72666	2.36507	2.45064
EIF4A2_-_186502842.23-P2	GCAGTTGGAGATTGAGTTCA	0	8.69856	0	0.150517
STYX_-_53196942.23-P1P2	GCTGAGGGGTACGGAGACTC	0	8.68747	0	0
CELF1_-_47574258.23-P1P2	GCTCTGAGCCTAGAGAGTGA	0	8.68383	5.25299	0
SCN2B_+_118046952.23-P1P2	GCCCTCTGTGTCCTTGGGAG	0	8.67846	0	1.33638
SSR1_+_7313360.23-P1P2	GCGGAAACTGGACACTGGAC	0	8.67103	0	0
KCNS3_+_18059995.23-P1P2	GCTGCAGGGATCAGGCCTcg	1.37672	8.65614	0	0
CA6_+_9006029.23-P1P2	GGGGAGCATGCAGAAGCTAG	3.18066	8.63298	0	0
MCM5_-_35796550.23-P1P2	GGCGCTTCAAGGAGTTCCTG	0.7935	8.61334	0	0
CCND3_-_41909437.23-P1P2	GTGCGGGCTCGCGAGTCCCA	6.26261	8.60442	0	0.96638
FAM227A_-_39052619.23-P1P2	GCGGTTACCCCTTTCCTCGG	0	8.59835	0	0
RELL1_-_37687977.23-P1P2	GCGGGAAGGCAGAGCCGCTC	0	8.57342	1.28938	2.00555
EFEMP1_+_56150828.23-P1P2	GCACAGGTAGGAGCCCCCAA	0	8.57191	0	0
C1orf122_+_38273520.23-P1P2	GGCGCTGTGTACCGCCTCAA	0	8.55721	0	0
BMP7_-_55840940.23-P1P2	GACAGGTCCAGCATGAACAT	0	8.55392	0	0
LELP1_+_153175965.23-P1P2	GCTTGACAAGCAGTTGAGTG	0	8.55178	0.359877	1.409
PSMA4_+_78833382.23-P1P2	Gctggctggtgagagaccga	1.09178	8.5288	4.96161	4.5682
FAM101B_-_295681.23-P1P2	GCTCCTTCGCCAAAGGACAG	0	8.51584	0	0
non-targeting_01652	GCGATGACCACGATGCGCTG	0	8.50746	0	0
BATF3_+_212872869.23-P1P2	GCCGGAGACAAGCAGAGGTA	0	8.48351	0	0
PRKRA_-_179315799.23-P1P2	GGGCTGGAGGAAGAGCGGTG	0	8.46496	0	0
CRYBA1_-_27574168.23-P1P2	GACGAGCAGGGAGAAGGTAT	0	8.45197	0.309419	0.540411
SFXN3_+_102792659.23-P1	GCCCTCCACCCAGCACAGAG	1.58569	8.42912	5.19191	0.364498
NCR1_+_55417564.23-P1P2	GAACTCACCGACGCAGAGCA	0.264012	8.41996	0	2.01338
LACTB2_+_71581384.23-P1P2	GCGCGCTGGAGTATCCAGAT	0.0983163	8.39541	0	0.311586
NABP2_+_56615785.23-P2	GCTCCTGGCTGCTGGTGTAG	10.8951	8.37292	0	2.13169
CSAG1_-_151903319.23-P1P2	Gagcatgaagatggtgttgg	0	8.36584	0.443058	0
HTATIP2_+_20385707.23-P1P2	GTCCTTATCCCGAGGAACAA	1.08952	8.35167	0	0.0811593
OR2A2_+_143806634.23-ENST00000408979.2	GACAAACCCTCATCTAGGAC	0	8.30807	0	0
DSC3_+_28622687.23-P1P2	GCCTCCCGCGCCCTGCACCT	10.3025	8.21126	0.841002	7.17645
EIF5_+_103800969.23-P1	GCGGCCGCCGCCATCTTGTG	1.07019	8.16104	0	0.0705348
CHERP_+_16652977.23-P1P2	GCCTATCGGGACCCGTACAA	0.433657	8.1434	0	0.140501
FAM71E2_+_55871093.23-P2	GCCTACTCTTCCATCCCCAG	1.99796	8.13517	0.374845	0.336045
TSTA3_-_144699285.23-P1P2	GGCTAGGGACAGGCACGAGA	0.468549	8.11014	3.23996	0.0844922
ELMOD2_+_141445569.23-P1P2	GGCGCCGCCCGCGAATGGGA	0	8.09723	0	0.879383
FAM178A_+_102672361.23-P1P2	GCCGGCAGCTGCCTTCGTTG	0.258134	8.06184	0	0.945916
SEPT2_-_242255571.23-P1P2	GGCTCTTCGGCACTTATCGT	0	8.04467	0	0
KIAA1432_+_5629523.23-P1P2	GAGGAGTCCTAGGCTCTGGG	5.55318	8.03809	0	0
C11orf34_-_112130899.23-P1P2	GCTGGGACTCAGTGAATCTG	6.8115	8.01957	0	2.49664
C11orf21_+_2323033.23-P1P2	GCTGAGAGGGGGAAAGTCAT	0	8.01447	0	1.06828
PROM1_+_16077295.23-P2	GCCCAGAAGGTAAGTGCTGA	1.86158	8.00905	0.509963	0.340259
TRIM25_+_54991345.23-P1P2	GCCGACCCCTGGGAGCGCCA	0	7.99329	0.204494	0
CYP8B1_+_42917304.23-P1P2	GATCCGCAGGAGCATAGCCA	0	7.96189	0	0
QDPR_-_17513476.23-P1P2	GCGAGTCAGGGGGTGCACAG	0.170344	7.95053	0	0.533015
MKRN1_+_140179306.23-P1P2	GTCTGGGCCCGCAGTTGAAG	0.973263	7.92982	2.29666	0.149078
FUT7_+_139926452.23-P1P2	GCTCTTGGCTGACTGATCCT	0	7.92441	0	0
TGM4_-_44916121.23-P1	GCCGACTGTGTGGAAGCACC	0	7.91666	0	0
GDF10_-_48438747.23-P1P2	GCAAAGGGCCGAAGTCCAGG	0.473907	7.90502	0.323209	0
PFDN2_+_161087790.23-P1P2	GCGGAGAACAGCGGTCGCGC	0	7.89866	0	0
ZNF229_+_44952641.23-P1P2	GGTCACCTTGATTGCTTCTT	0	7.89437	0	0
FOS_+_75745633.23-P1	GCCGAGGGGCGGAGACAGGT	1.95382	7.89307	0	0.148014
DDB2_-_47236690.23-P1P2	GCTTCACACGGAGGACGCGA	0	7.8707	0	1.43742
DNHD1_+_6518596.23-P1P2	GTCTGTGGGAGGGGGTCCTA	1.8869	7.8673	0.291817	0
ADPRHL2_+_36554907.23-P1P2	GCCCGAGCACGGGATGTTCG	0	7.86463	0	0
LDHA_+_18416124.23-P1P2	GCAATGAGATCCGGAATCGG	0	7.86352	0	0
KIAA0232_+_6784423.23-P1P2	GCGGCCCCAGCGCCACTCCG	0	7.85626	0	0
CRX_-_48325286.23-P1P2	GAGGTGAGCGTCTGCAGGAG	1.53807	7.85398	0	0
RBFOX2_-_36424863.23-P1	GACGCCGGCCGAGGGAGGAA	4.17844	7.84936	0	0.0611474
BCL6B_+_6926377.23-P1P2	GCGGCTTCTCTTCTTAAGGG	0.338248	7.84781	1.65674	0
THBD_-_23029227.23-P2	GGTCTCGCACATGCACGAGT	0.633937	7.82452	0	0
RLN1_+_5339861.23-P1P2	GACTAAAGACTGGTTGAGCC	0	7.80596	0	0
KIAA1549L_-_33564309.23-P1P2	GCCTGGAAGAGTGCACAATG	0	7.76199	0	0
COL9A1_+_70992802.23-P1P2	GCGGGTCTGGAAGCCTAGAG	0	7.75156	1.17835	0
FCER1A_+_159272174.23-P1P2	GGGCTACACACAGTAGAGTA	1.16329	7.7412	0	0
DOC2B_+_31394.23-P1P2	GGCGGGCAGCGGCCAAGTCA	1.13695	7.72418	2.40042	0.794916
LRGUK_+_133812160.23-P1P2	GCCCAAGCCTCTCAGGAGAG	0	7.67726	0	0
SULT1C4_+_108994717.23-P1P2	GATGGCTGCGTTGTGGATAG	0	7.67362	0.182873	0.30028
KRT6A_-_52887043.23-P1	GAGGGAAGAGAAGCAGGACT	0.740564	7.67166	0.969468	0
CD1A_-_158224222.23-P1P2	GGGGAAGGTGAATAAGTTGG	0	7.62515	0	0
RBMXL3_-_114424016.23-P1P2	GCAGGGAGACATGATGGAAG	0	7.61145	0	0
BEND3_+_107436096.23-P1P2	Ggcgggccgagcgaccggag	0	7.607	0	0
C9orf92_+_16252816.23-ENST00000380683.1	GTCCCTCACCAGGTCCAGGG	0	7.60339	0	0
FBLN5_-_92413726.23-P1P2	GCGAGTCGTGGAGAGGACAC	0.573288	7.60205	6.75321	0
C3orf20_+_14716676.23-ENST00000253697.3	GGACTTAAAAGGACACAGTA	1.53738	7.59977	1.56781	0.00522971
C6orf141_-_49518436.23-P1P2	GGCAGCAGAGGCCACACCCA	2.76555	7.58695	1.2113	0
MUSTN1_-_52869040.23-P1P2	GCTGCTGGAAAAGATCTGAG	2.45833	7.58368	0	0
EXOSC5_+_41903223.23-P1P2	GGGGCTCGGCGCGATGGAGG	1.21055	7.57226	0	0.899199
TAF7_-_140700325.23-P1P2	GCCTCGCCGGCCCTCCGTCC	2.86927	7.55506	1.59308	2.55931
CAMSAP3_+_7660942.23-P1P2	GGGTCCAGCGACTTGATCTC	1.7304	7.54602	0	1.94063
NUDT14_+_105647609.23-P1P2	GCCGCCCGAAGGCTCCTGTC	0	7.49626	0	0
PTPRG_-_61547264.23-P1P2	GCATGTTACTTCCTGTATGG	0	7.45833	32.0572	0
ZNF556_+_2867328.23-P1P2	GGGACACCTGTGGTCACTCA	0.33184	7.45812	0	0.796375
COL6A3_+_238322791.23-P1P2	GGAGCTCAGTCTTCCACCAA	0	7.43431	0	0
TAOK3_-_118796467.23-P2	GGCATTTACCTTAGTTATTC	0	7.43291	0	0
CCDC176_+_74486165.23-P1P2	GCGGCATCTTGGCTTCCCCA	0.554305	7.40371	1.37526	0.577685
HOXD13_+_176957845.23-P1P2	GCGTGCGCTCAGAGGTCCCG	2.93201	7.38064	0.630758	0.929523
ALKBH8_+_107436381.23-P1P2	GTTCTGGTGCTAGAGTGGAG	0.377738	7.35255	0	0.264765
OR4C45_-_48373913.23-NM_001005513	GCCTGCCAATGTGATCAAGT	0.718938	7.34908	0	0
DCAKD_-_43128523.23-P1	Gcaaggtcacacaactgaag	0.00433847	7.34211	0	0
PPEF2_+_76823539.23-P1P2	GGAAGAAGACATGGCAGACT	0	7.34076	0	0
MRPL10_-_45908866.23-P1P2	GCCTCGCAGCATCCCCGCCA	5.96298	7.33966	0.905065	2.15469
CNOT2_+_70636979.23-P1P2	GCTCCCACCGACTCACAGGG	4.76561	7.33279	0	0
ALDH1A1_-_75567948.23-P1P2	GCTCCTGGAACACAGGTGAC	0.329211	7.33233	0	0.672285
TMEM86A_+_18720359.23-P1P2	GCGCCCACGGCCAGGTAAGC	1.41997	7.32717	0.746249	1.12642
COL11A2_-_33160098.23-P1P2	GCTGAGGCTGACAGAAGACA	0.264135	7.3206	0.608304	3.04549
CAGE1_-_7389744.23-P1P2	GGCCCGAGCGACCCTACTGT	0	7.31937	0	0.0578355
TFAP4_-_4322876.23-P1P2	GCGGTCCCAGATGCTGGCGG	4.4993	7.30038	0.544337	0.61345
SCN4A_-_62050234.23-P1P2	GGGCTCAGAGACCAGAAGGG	0	7.29586	0	0
SH3PXD2A_+_105614794.23-ENST00000355946.2	GCGCAGGGCTGTGATCTCCA	0.965304	7.29443	0.740466	0
KRTAP29-1_+_39458676.23-ENST00000391353.1	GTGCATGTCTGGATCATGTC	0.429033	7.28217	0	0.362986
INTS2_+_60005135.23-P1P2	GTCGACTCGAGGCACAACTA	3.44051	7.26027	8.43868	16.0473
TEF_+_41777992.23-P1	GCCCGCCCGCCCCCCGAGAT	1338.18	7.25835	3.03736	0
PTCHD4_-_48036175.23-ENST00000339488.4	GGCTGTGGCTGGGAGCGACC	0.77913	7.25835	0.831569	0
MB_-_36013180.23-P1P2	GCTTGATCTTAGGGTGTGGG	0	7.2553	0	0
SLC25A25_+_130860805.23-ENST00000373064.5	GGCTCCACTGCCCTCACCAC	0.375268	7.25374	0	0.759979
FUZ_-_50316299.23-P1	GGACTGCTCCTGCAGAATAG	0.0697037	7.24395	0	1.06882
DUSP10_+_221915358.23-P1P2	GTGCGAGTCCATAGCTGAAG	0	7.24103	0	0
C1orf194_-_109656240.23-P2	GCTCCAGGAGTGGCCTTCGT	0	7.2176	0	0.474161
FCN3_-_27700903.23-P1P2	GCTGGAGCTCCGGGACAACT	0	7.19259	0	0
TJP3_+_3722154.23-P1	GagccctgcGGTATTAAAGG	0	7.18922	0	1.55955
MC1R_+_89984332.23-P1P2	GCCACTGCAGGCATCTTCCT	0.383565	7.16734	0	0.145421
THBS3_+_155177285.23-P1	GAGCATCTGTAGGCACCCTA	0.639056	7.15169	0.339481	0.223725
GRAP2_-_40297637.23-P1P2	GTTCGACCTTGGGATCATGG	0.743775	7.13127	0	0.218212
HMCES_+_128998118.23-P1P2	GCTCGAGGGCGGCCACTGGA	0	7.10946	0	0
C5orf17_-_23951548.23-P1P2	Gcaatgaggagtacaccctc	0	7.10845	0	0
TTC32_-_20101399.23-P1P2	GGAGCTCCAGAGGCAAAGAT	0.0859502	7.1083	0	0
LMBR1L_-_49504469.23-P1P2	GAGCCTGCGACAGAAACTCG	0.480039	7.10526	1.32461	4.54816
C2CD2_-_43373815.23-P1P2	GCAGCCCCGGGCCGGAACGG	5.28286	7.10225	6.9892	0
CHP2_+_23766353.23-P1P2	GCCCATGGCCGAGCTGGAGG	0	7.0902	0	0
SNRPE_+_203830995.23-P1P2	GGACCACCTCCCCACCATCA	1.3121	7.08718	0	0
NOTCH4_-_32163792.23-P2	GCAGCGTCAGCAGATCCCAG	5.14406	7.07988	0.95003	1.77575
CXCL10_-_76944661.23-P1P2	GGGAATGTCTCAGAAAACGT	0	7.07689	0	0
NFKBIB_-_39390650.23-P1P2	GTACAGGCGGGCGACTGCGG	50.2511	7.06162	0.713004	11.4583
TRHDE_+_72666213.23-P1P2	GCCGCCTCACTCTGGACACC	2.35893	7.04676	4.19178	0.362748
EXOC4_+_132937846.23-P1P2	GTCTGCCGCCATCTTGGACG	0.262805	7.04514	0	0.0934001
C19orf77_+_3480103.23-P1P2	GTCGGCCCCACTCTGAGCTC	0	7.03891	0	0
KCNJ1_+_128737130.23-P1P2	GCTTGCTCACATCGAGAATC	0	7.03591	3.31905	0
FOXD3_+_63788295.23-P1	GGGCAGGGACAGTAGCGGGG	1.27068	7.0322	0.148236	0.0565228
TANGO6_+_68877444.23-P1P2	GGCCGCCGCCATGTTAAGTG	2.35196	7.01972	0	0
C4orf48_-_2043795.23-P1P2	GTCCCGGGGTCCCTGAACCG	0.821066	7.01028	0	0
VEGFA_-_43737979.23-P1P2	GGGGCAGCCGGGTAGCTCGG	0.983645	7.00751	0	0.0204574
NUDT8_-_67397375.23-P1P2	GCCTCGGCCGACAGGCAGTC	0	6.98401	0	1.30191
ATXN3L_+_13338102.23-P1P2	GCCAGGTAACTGCCATAGCT	0	6.97258	0	0
FHL3_-_38471132.23-P1P2	GTGCGGGCCGGGCCAAGCGG	0.632712	6.97013	0	0.0820695
SLC46A1_+_26732988.23-P1P2	GGCTCACCACGCAGTATCTG	0	6.95424	0	0
PLEC_-_145024609.23-P2	GAGGCGGGCACGATCTCTGG	0.542046	6.93852	0	0.38032
LIPK_-_90484305.23-ENST00000404190.1	GCCTAGGCAGATCCCAAATG	0.546149	6.9267	0.320111	0.289444
HTR1D_-_23520410.23-P1P2	GTGGCCAAAGTTCCAGGTGT	0	6.922	0.725528	0.122387
GNAI3_+_110091250.23-P1P2	GGGCACCGTCTATTGCTGGG	0.101402	6.92042	0.11784	1.095
NODAL_-_72201404.23-P1P2	GACCAGGCGTGCAGAAGGAA	2.11223	6.91858	0.540533	0.810308
RFTN2_-_198540197.23-P1P2	GCCCCATGGCAAAATCTGTA	0	6.91678	0	0
HSD11B1L_+_5681369.23-P1P2	GGAAGCCCTGCAGAACGCAT	0	6.91406	0	0.754102
SPATA21_+_16763869.23-P1P2	Ggacactgtccagtagttgg	0	6.91213	0.0021181	0.886936
TMEM200A_-_130687616.23-P1P2	GCAGCTCCTGGAGTGAGACC	0.207005	6.90891	0	0.668533
ATP5G3_-_176046397.23-P1P2	GCACTTACCTTCCCAGGAGG	0	6.90391	0	0
THEMIS_+_128222084.23-P1	GCAGGTCTACAAACTACCCA	0	6.88771	3.50266	1.52895
MKX_-_28032439.23-P2	GCTCGGCTTCTAGGAGAGGA	4.996	6.88736	0	0
IKBKE_+_206644266.23-P1P2	GAAGACCCCGGGAAAGGTGA	0	6.88165	0	0
PLEC_+_145025102.23-P2	GCGGCGTCCTGGAGGAAGGC	0	6.86438	1.24877	0
RGS17_-_153452014.23-P1P2	GCGGCGAGCGGACCGCGTCC	0	6.86432	0	0
TCF12_+_57210896.23-P1	GCCCCCCGAATAGAACTTGT	1.38051	6.85056	0	2.7999
D2HGDH_-_242674089.23-P1P2	GTGCGGCGGGCGCTGCGGGT	0.886545	6.84924	0	0.115624
QSER1_-_32915039.23-P1P2	GAGGCGGCTGATGACTCCTA	2.3317	6.84866	0.815649	0.0640969
ZNF652_+_47439476.23-P1P2	GGAAGGGAGTCGCGAGACGT	0	6.8385	0	0
SETD3_+_99946727.23-P1P2	GGCGCCACCCGGTCTCGAGG	3.12019	6.83763	0	0
BRF2_-_37707179.23-P1P2	GCCCTCGTCGCTGAAGGTAG	2.03128	6.8376	0.302485	0.746872
ANKRD46_-_101571897.23-P1P2	GCGGTGCAGGAGATATCAAG	0.13396	6.82808	0	0
NINJ2_+_752325.23-P1	GCTGCTGGAGGCTTGGGCAG	0.999492	6.82636	0	2.42601
MAP2_-_210444404.23-P2	GGCCAGAGAGCCAGCCTGTG	0.379301	6.82251	2.55101	0.27048
MRPL43_-_102747237.23-P1P2	GCCGCGGAGCCTAAGCAGCG	0.284831	6.81841	0.339521	0
SLC22A18AS_+_2920356.23-P1P2	GGGAGGCTGGGACCTCTGAG	0.23819	6.81713	0	0.0486016
MRPS27_-_71616040.23-P1P2	GATCCCGCGCCGCACTATGG	1.46424	6.81475	1.85806	1.05537
IPO4_-_24657966.23-P1P2	GCGGTAGCAGCAGCTCCCGT	0	6.79992	0.590656	0.8085
TAF1_+_70586600.23-P1P2	GATGTGTCCTACTGTCTGGT	0	6.78954	0	1.05163
TRIM66_+_8680406.23-P1P2	Gataaggacttcaggtgaag	0	6.78443	0.837581	0.16726
NFKBIB_+_39390652.23-P1P2	GATGGCCCCCGCCGCCTCAG	141.426	6.77344	14.3429	41.4885
QRSL1_-_107077872.23-P1P2	GATCCGGATGGTCTCGGAGT	0.444456	6.76882	0	0.80687
C1orf186_+_206288170.23-P1P2	Gagcgtgtagcagttccctg	0.265229	6.76212	0.258573	0.76738
NFKBIB_-_39390638.23-P1P2	GGCAAAGCCCAGCTACAGGC	1.08131	6.75981	0	3.15629
MYBPHL_+_109849113.23-P1P2	GCAGTCAGGAAGGGACTGAG	2.6305	6.75571	1.45249	1.4551
INCENP_+_61891506.23-P1P2	GCCGCACGGGAGGAGCAACC	0	6.75407	0	0
LMBRD1_-_70506882.23-P1P2	GCGCACCCTAAAGGTTAAAG	2.15247	6.73295	0	0.934609
NSUN6_+_18940056.23-P1P2	GGAAGGCTTTATGAATAAGG	0	6.7147	0.960612	0
FIS1_+_100888325.23-P1	GCACTGGGCCATGGAGACTG	0.885353	6.71132	0	0
SAAL1_+_18111790.23-P2	GGCAGAAGTGGCCAGTGTTT	0	6.70765	0	0.867741
APOA2_-_161192994.23-P1P2	GAGGTATCCAGCCAGATCTT	0	6.694	0	0
KLHL5_-_39046855.23-P1P2	GACGCTGCCCCTCCCGGAGG	0	6.68553	0	0
EPB41L1_+_34742979.23-P1P2	GGAGGAGGCTGCAGACCGGT	0.371976	6.65938	0.421476	1.32757
JRK_-_143751305.23-P1	GGAGAGCGCCCGCACCCATC	1.3539	6.65479	0	0
SOX5_-_24048961.23-ENST00000546136.1	GGGTCGCTTGGAAGACATCC	0	6.65033	0	0
HNRNPF_-_43903190.23-P2	GGGAGCAGGAGACCAATACA	0.788977	6.64374	0.406661	0.271251
UTY_-_15591513.23-P1P2	GTCATCACCGAAGGCAACAG	1.27012	6.6394	7.25868	1.50414
HEBP2_-_138725483.23-P1P2	GAGAGGCAGACGCATCGGGT	0.375515	6.63019	0	1.07189
ZNF260_-_37019122.23-P1P2	GGGGCCGAAACCCAACTCAC	0.420564	6.61696	8.67524	12.9706
GMDS_-_2245815.23-P1P2	GGGCCGCCACAGTCTGACAG	0.630627	6.60605	0	2.2251
PPA2_+_106394822.23-P1P2	GACCCCAAAGCGGAGAGCAG	3.12197	6.605	0	0
TRIB3_-_361463.23-P1P2	GCAGCGGATGCAGAGGAGAG	0.497754	6.6045	0	1.14283
MRPS12_+_39421616.23-P1P2	GCTCACAGGACCTAAAGGTG	0	6.60302	0	0
C20orf201_+_62715472.23-P1P2	GGGTGAGGAGCGTGCCAAGG	0.383262	6.59956	0	0.357553
PSMC3IP_+_40729663.23-P1P2	GAAGCTGCGGCGGGAGGTAA	4.85212	6.59683	2.34006	0.879988
ZNF442_-_12476385.23-P1P2	GGTGTCCCGTGTTCTCCCCA	1.02531	6.59587	0	0
APOL4_+_36597860.23-P1P2	GACGCACTGTGTCCTAGTTG	0	6.59106	0	2.24561
PDZK1IP1_+_47655680.23-P1P2	GAGCCCAGGTTGATTTCAGG	0.595456	6.59074	0	0.475544
PPP2R5C_-_102276689.23-P1P2	GCACTGCCCAGGGAAGGTAT	0	6.58451	0	0
non-targeting_01876	GCCAATGCCGCCGCGGTCGT	0	6.5836	0	0
C1orf141_+_67600210.23-P1P2	GGCCGGGCAAGAGATGCGAG	3.02553	6.57561	0.268142	0
ZNF735_+_63667769.23-NM_001159524	GCCAGGCACCATCTTAGGGC	1.37971	6.57346	0	0
DBF4_-_87505724.23-P1P2	GGcgagaaggcaggcacgag	2.49605	6.56717	0.38284	1.87701
KCNA6_+_4918942.23-P1P2	GCCGGGTGCTAGAGCTTACT	0.842569	6.56196	1.02349	1.12062
SLC25A39_-_42397252.23-P2	GCTGCCCTGGAGCTTGTCGC	0.87924	6.55304	1.16953	1.19005
SYK_+_93589798.23-P2	GGCTGGGCAGTATAGAATGT	1.26818	6.55156	0	0
C19orf47_-_40853882.23-P1	Gaggccccactgccgcacag	1.61246	6.55029	0.215267	0.768579
HDAC9_-_18549026.23-P2	GTGAGACCGAGCCAAACTCC	0	6.53882	0	0
C5AR2_+_47840370.23-P2	GtgtccagcacgtggcacaC	0.0917179	6.53663	0	0
HMGN5_+_80457482.23-ENST00000358130.2	GCCAAAACCCCGGAAGGAAC	0.678892	6.53442	0.230669	0.0460619
FAM188B_+_30811273.23-P1P2	GCTGGAGCAGGCAGTAGGTA	0.83518	6.53001	0	0
ZNF184_-_27440637.23-P1P2	GGACCGCCCCGCACAGAAGG	0.453094	6.52533	0	0.706776
DMBT1_-_124320733.23-P1P2	GGCTATGAAAACGGGCAGAA	0.452336	6.52475	0.619972	0.285254
ZSCAN31_-_28321882.23-P1	Gcacttacagctgtactcct	1.16343	6.51465	0	0.432545
AMER3_+_131513200.23-P1P2	GTCTGCCGCAGTCTTGAGGG	0	6.51052	0	0
KCNS3_+_18060165.23-P1P2	GCCTGGACCACAGGAGACTG	0.120486	6.5062	0.559914	0.302866
COMMD10_+_115420834.23-P1P2	GCCTTGTGCGAGCCCGATCT	0	6.48918	3.12185	1.09153
PFN4_-_24346104.23-P1P2	GCCTGGCACCGAGGACTCGA	0.635037	6.48751	0	3.05254
non-targeting_00030	GGGTGGAGTGCAGCCACAAA	0	6.48715	0	0.0993645
KHDC1L_-_73935160.23-P1P2	GCCCACCTGATTCAGAATAG	0	6.48581	0	0
WNT2_+_116963050.23-P1P2	GTGACCTGATGCAGACGCAA	0.24088	6.48299	0.0166007	0.615438
MAML3_+_141075240.23-P1P2	GGAGCAGTTGATCATTGTGA	1.19963	6.47309	0	3.96993
RFESD_-_94982496.23-P1P2	GCTCGTGCAGTAGCGTCACG	0.996927	6.46961	2.93105	0
GPR125_+_22517607.23-P1P2	GagcggcgCTGGGACCCATG	3.49076	6.46673	0.531888	0.3651
RXFP4_+_155911821.23-P1P2	GTGCAGAGGGCACCTCCGAA	0	6.46073	0	0
C9orf9_+_135753757.23-P1P2	GACCCGCGCGACCGAGGATC	0.526629	6.44738	0	0
NDUFB4_-_120315417.23-P1P2	GGGCCTCCCAGGCGGGAATA	0.220233	6.44496	0	0
LTBP4_+_41120293.23-P2	GATCGCAGTCCCGGACACAG	0.185936	6.44319	0.0117583	1.20242
RTN4R_-_20255747.23-P1P2	Gccggccgcgggacgaggct	1.72529	6.44066	0	0.280095
ABCA5_-_67322851.23-P1P2	GAACGACAGCGTCCAGGCAA	0.119486	6.43182	0.97093	0
C6orf106_+_34664504.23-P1P2	GTGAGACTGTGAGAGGCCCG	1.64133	6.43027	0	2.23087
TAF4B_+_23806635.23-P1P2	GCCTCTCGCAGCTTCCTCAG	8.81701	6.43014	1.50459	1.38499
CTLA4_-_204733000.23-P1P2	GAGCGCCAGGTATTTAGTAG	1.69605	6.42488	2.5422	0.699708
CBR3_-_37507738.23-P1P2	GCCTGCGCAAGGAGTACGGG	8.71513	6.42364	0	0.190449
ADRA1B_+_159344222.23-P1P2	GCAGTAGCCGAGCACCTCTA	0	6.41873	0	0
KIAA0947_+_5423226.23-P1P2	GGCGAGCAAGAGCTACGGTT	0.820108	6.41796	1.32222	1.02424
RBM44_-_238707659.23-P1P2	GACGCGGGGACTCCGAACGG	1.69199	6.41537	0	0
RAB18_+_27793413.23-P1P2	GCAGGAGACAGCAGCCACCG	0.72229	6.41361	0.64675	2.83422
KCNB1_+_48100818.23-P1P2	GCTCCGGGCGCTCCGAAGTG	0	6.41087	8.7804	0.0982726
ISYNA1_-_18548778.23-P1P2	GCTCTCGACGAAGAACTGGG	0	6.40934	15.0672	0
BAIAP3_-_1384928.23-P1P2	GCGCCCCAGGCACACACCCA	1.15573	6.40866	2.51911	0.274701
C9orf169_-_140119627.23-P1P2	GGCTGCCAGTCGCTCAACTC	0	6.40041	0	0.20534
C3orf35_+_37440716.23-ENST00000328376.5	Gctagagagagtataccata	0.221149	6.39399	0.536176	0.246768
C17orf64_+_58469919.23-P2	GGGTCTTCCATGTTAGGTCC	0.376086	6.37759	0	0
DNMT3A_+_25474497.23-ENST00000402667.1	GGGGCCGGCCTGTGACACCA	0.364987	6.36587	0.312784	1.60861
AMPD2_-_110163004.23-P1	GAGCACAGCAGCAGGACCTA	1.41195	6.36392	0	0.724409
SERTAD1_+_40931414.23-P1P2	GGAATCACAGCCGGGAATCG	0.0793928	6.36169	0	0
JARID2_+_15246259.23-P1P2	GggcggcagcACCACAGCGA	1.93912	6.35972	0.398107	0.426801
MIPOL1_-_37667358.23-P1P2	GGACGGAGAATGATAGTGGT	0	6.35258	0	0.0868396
GBE1_+_81810619.23-P1P2	GCGGCCCGAGGACTACGAGG	0	6.34976	3.4543	0
C15orf39_-_75494249.23-P1P2	GCGCCCAGCGGCGGCGCGAA	0	6.34775	0	0
SP140L_-_231191901.23-P1P2	GGACTTCCTGCTCCGGGTCA	0.106078	6.33416	12.6874	0.489179
PSMA3_-_58711601.23-P1P2	GGGTATAGGGGAAGCGCTCC	0	6.33259	0.682088	0.504959
TMEM184A_+_1600411.23-P2	GGCCCGCCGCTGTGAGGAGG	0.258042	6.32873	0	1.39173
SPRY4_-_141704373.23-P1P2	GCGCGTCGCGGCTCAGAGAG	4.10061	6.32837	0	0
CA1_+_86290323.23-P1P2	Gcctgtggtacccagtcctc	1.07596	6.32266	0	0
FAM212B_+_112281952.23-P1	GGCGAGCGCTACGGGCGCAG	0	6.31871	0	0
CDRT1_+_15522454.23-ENST00000395906.3	GGATGAAAGAGATCTTGTAT	0.399712	6.31558	0	0
AGMO_+_15601600.23-P1P2	GCTGTTGAGTGTGCTCTCAG	0.0649887	6.31301	0	0.167351
BABAM1_-_17378278.23-P1P2	GCTTCCGGCTGTAAAGATGG	0	6.31217	0	0.624577
KIAA0319L_-_36022995.23-P1P2	GCCTCCCTGGACAGCGACGG	1.48297	6.3091	0	0.28414
WASF3_-_27131876.23-P1P2	GCGTGCGGTGTGGTGCGAGG	1.63811	6.30876	0.325871	0
PSMD2_-_184017240.23-P1P2	GAGGCTGCGGGGCTGAGTCA	0.705198	6.30714	0	9.34634
TNRC6B_+_40440918.23-P1P2	GGCTTCTCCGCAGACTATGG	0.504842	6.30665	2.41555	0.513096
SYCE3_-_51001348.23-P1P2	GAGCGGCCGCTTGAGGAACA	0	6.30486	1.28545	1.41423
TF_-_133483086.23-P2	GTCTACATAGCGGGCAAGTG	0	6.2968	3.04388	2.43592
PIEZO2_-_11148643.23-ENST00000503781.3	GGCTCGAGGGTCCCTAGGGG	0	6.29057	0	0
SLC3A1_-_44502677.23-P1P2	GGACATAAGTCGGTGAGACA	0	6.28098	0	1.97024
GAA_+_78075599.23-P1P2	GGACGAGGAGAACCTAGAGG	0.574056	6.28033	0	0
ISL1_+_50682378.23-P2	GTCAGGAATAACAGAAGCTG	0	6.27414	0.900014	0
FAM84B_-_127570644.23-P1P2	GCCGGGCGAGCAACAAGCAC	0	6.27274	0	0
ZNF830_+_33288604.23-P1P2	GCGCTTCCCTGCCGGAGTCC	0	6.26366	2.56072	0.155837
TBC1D26_+_15636067.23-ENST00000437605.2	GCTCCCTCCACCACACCCAT	0	6.26233	0	0
DDX50_-_70661489.23-P1P2	GTGGCGCCTGAATCTCAGAT	0	6.25543	0	0
REM1_-_30063531.23-P1P2	GCGTCCCCAAAAGCAGTTGG	0.587977	6.24759	0	0
CHP1_-_41523708.23-P1P2	GCTGGCCTCACAACCAAGGG	0.0920609	6.24584	0	0.814956
CDK6_-_92463228.23-P2	GAAGCCGTCTTCGCGCGGAG	0.600949	6.24166	0.145801	0.453154
PDZRN4_-_41582947.23-P1P2	GCCGCGGGCATGGTCGATTG	0.561971	6.22467	0	0.219165
CEACAM5_-_42212542.23-P1P2	GTGCCCTAGGAAGAGACTCA	0.48175	6.22144	0	0
ZNF232_+_5026346.23-P2	GGAGCCTAAGGATCCAGCCC	0	6.21481	0	1.05142
CDADC1_+_49822288.23-P1P2	GACGCACAGGGCAGAGCGAA	0.278611	6.20684	0	0.728868
MYBPC1_+_101988754.23-P1P2	GGGCGAGAGATGGTGCAGGT	7.27511	6.20522	0.00151338	2.52773
GUCA1B_-_42162274.23-P1P2	GagccgaggagtgggGAACT	0	6.19769	0	0.912089
USP44_+_95942123.23-P1	GACGAGCGTCGTGGAGAGGT	0.199018	6.19665	0	0.0974798
ATG2A_-_64684541.23-P1P2	GGAAGAAGTGACCTAAGTAG	0.379131	6.18639	0	0
SLC1A4_-_65216546.23-P1P2	GTTGCATCATCTCCAGCCGG	0.313885	6.1752	0	0
SPACA5B_-_47990049.23-ENST00000304270.5	GAGTCTGGAGCAAGTCACCT	2.22086	6.15897	1.02956	0.781489
NEURL4_+_7232633.23-P1P2	GCGCGCTGCCCCGGTGTCAg	1.0166	6.15336	0.311729	0.300186
MPZ_+_161276008.23-P2	GGAAGAGGAAGCTGTGTCCG	0.300262	6.14649	2.17009	0.176414
PRADC1_+_73460385.23-P1P2	GGCGGCGAGAGCGGGTATGT	0	6.13961	0	0.160795
ARHGAP8_-_45148512.23-P2	Gcggggtccgtggccaggta	0.984345	6.13828	0.0816264	1.36834
PRR5-ARHGAP8_-_45148512.23-P2	Gcggggtccgtggccaggta	0.984345	6.13828	0.0816264	1.36834
PFAS_+_8152681.23-P1P2	GTGCACCTGGAGGAGGATCC	1.02808	6.13633	0	0.26316
PSMB4_+_151372436.23-P1P2	GTCCTAAAGAGTGAGAACGG	4.50084	6.13581	0	2.17606
NIPAL3_+_24742665.23-P1P2	GCGAGCCGCTCGGCACGAAG	2.99215	6.13114	0	0
PIBF1_+_73356310.23-P1P2	GCATCTCCGCACCCGCAAGG	0	6.12594	0	0
SPIC_+_101869276.23-P1P2	GCATAAGCTGAGAACTTACC	1.18809	6.12099	1.27833	0
FAM221B_-_35828775.23-P1P2	GGAGTAGGCGCCGGTCACCA	0.940001	6.11909	0	0.0248243
AKAP3_+_4754219.23-P2	GCACTATTCCAGTACTACAG	0	6.11895	0	0.329675
PLOD2_-_145878953.23-P1P2	GCGCAGCTGAGTGAGGTCGT	0.0112993	6.11688	0.210981	0.684684
CUL1_-_148396040.23-P1P2	GGGACGCAGCTAGACCTTGG	0	6.11185	0	0
COPB1_-_14521371.23-P1P2	GCGGCTATGAACCGCAGCAG	0.374619	6.11137	0	0.58993
LOC730183_+_30709827.23-NM_001256932	GGCGCGCAGTCAGCCGTCAT	1.34649	6.10879	0.28838	0.00373858
SIPA1L3_-_38397888.23-P1P2	GCGCGAAGCGGCTTGGAAGT	0.0937361	6.10665	0.901542	0.748717
ALOX12B_-_7991020.23-P1P2	GGGTGAGTGAGCAGGTGTCT	1.23771	6.10494	0	0.977656
MBD2_+_51750822.23-P1P2	GACTCCGCCATAGAGCAGGG	0.364052	6.10489	0	0.548134
SYT1_-_79258646.23-P1	GCCCGGGCAAGTCCCCAGGG	0	6.09729	0	0.722234
FMN1_+_33360009.23-ENST00000334528.9	GCCAGAAGCCGGACTTGAAG	0	6.09575	0	0.717489
RSPRY1_+_57220260.23-P1P2	GAAAGATGGACGCGAGGCCA	0	6.08931	0	0
COLEC11_-_3642725.23-P1	GGTCCTCGCGGGCCAGCGAC	0.83817	6.08905	2.20995	0.278117
RILPL2_-_123920833.23-P1P2	GAGCTCGCGGCCCAACAGGT	0.362021	6.08498	0	0
KCNT1_+_138606515.23-P2	GCAGCAGCAGGTCCCGGAAG	2.41603	6.06676	0	6.65288
KAT2B_-_20081967.23-P1P2	GCTCCTGCCGTGCTCCGGGG	0	6.05663	0	0
YPEL5_+_30370256.23-P1P2	GACGCGACGGGGAAACGGGG	0.692644	6.05559	1.53579	0
SERPINB8_-_61637542.23-P1P2	GATCAGAGCGAGGCAAAGGC	0	6.05504	0	0
PTMS_-_6875892.23-P1P2	GATGTCGGAGAAAAGCGTGG	0	6.05472	0	0.826843
LARP4B_-_931663.23-ENST00000316157.3	GCGTCCTGATCAGAAGTCAT	0.900015	6.0469	0.000773259	0.987574
PRDM11_-_45115600.23-ENST00000263765.4	GCTCCCGGCAGCATAccgtg	0	6.04299	0	0
ASH1L_+_155532498.23-P1P2	GAGTGAGGGACTGGACGAGG	0.182043	6.04267	0	0.12804
DDR2_-_162602245.23-P1P2	GCAGGAATCCTCAGAATGTG	0	6.04015	0	0
WDR35_-_20189803.23-P1P2	GATCCCCGAGAGGGTCACGG	0	6.03179	0	0
COX6A1_-_120875953.23-P1P2	GGCGGTAGTTGGTGTGTCCT	0	6.03023	0	0
CCDC85C_+_100070002.23-P1P2	GCGACGACGACCGGCAGAAG	0	6.02963	0	0.965837
C3orf35_+_37452788.23-ENST00000425564.2	Gcagtactcacctgggacaa	0.433572	6.01595	0	0.460506
APP_-_27542651.23-P1P2	GCCGGGCTGGCGCGGAACCA	0.188266	6.01369	1.85557	0.283632
RGS16_+_182573339.23-P1P2	GTGCCTGGAGAGGTAAGGGG	0	6.01007	0.723182	0.93177
APOB_-_21266915.23-P1P2	GCAGCGGCAGCAACCGAGAA	0.743179	6.00181	0	0
TNFRSF10C_+_22941967.23-P2	GTCAGGAGAGAGCAGGCGGT	1.42812	5.99592	3.20969	0.251316
ARMCX2_-_100914095.23-P1P2	GCCAGGACTGAAAAGACGGG	4.32401	5.99541	0	0.222093
CCDC65_-_49297960.23-P1	GTCAGCCTCACTGATAGCCG	0.0363198	5.99395	0	1.78704
BRD7_-_50402646.23-P1P2	GccccTCCTCACCCTCGTAG	2.14017	5.98843	0.8906	0.11943
WFDC6_+_44168093.23-P1P2	GGCAGATGTAGGAGCTGCTG	0	5.98769	1.33859	0
SPRY1_+_124317976.23-P1P2	GCACTCTGCAAAGCACGCAG	0	5.9861	0	2.04981
BPTF_-_65821635.23-P1P2	GCCCCAGTCACCGAGCGAGA	0.704994	5.98349	0	3.65514
TTC28_+_29075245.23-ENST00000397906.2	GAGTCCACCGGAGCGGTAAG	0.993851	5.98136	0	0.316647
ROPN1B_+_125694861.23-P1P2	GCCCTTCCCCAAACTGTGAT	0	5.98108	12.2997	0
non-targeting_00071	GTCAGCGGGCCGCATCTTGT	0.96918	5.98043	0	0.224471
BPIFA1_+_31825561.23-P2	GTCCAAACTGGGCCATGGTC	0	5.97915	0	0
non-targeting_01883	GCGAACGATCCGGGAACCAG	0	5.97884	0	0.560981
PROB1_-_138730774.23-P1P2	GGCGAGCGCGGTCAGCATGG	1.93067	5.97536	0.399278	0
SYMPK_-_46366188.23-P1P2	Gaaggaagggtcctgagcaa	0	5.97109	0	0
PSMA1_+_14541841.23-P1P2	GCAGGCCCGCGCCGCCACCA	3.18431	5.96088	0	9.20551
KMT2B_+_36209116.23-P1	GAGCCCCAGCAAACGGAGCA	0	5.9537	0	0
ADAM28_+_24151615.23-P1P2	GTCTGCTCTTCTCGCTCAGG	0	5.95318	0	0
non-targeting_00195	GGCCGTAACGGTGTCACACT	0	5.95199	0	0
DDX60L_-_169401631.23-P1P2	GCAGAGCCTGGCGTCGGACT	0	5.95093	0	4.07957
HIST3H2BB_+_228645833.23-P1P2	GGAGCCGATTTGGACGGGTC	0	5.93762	0.431251	0
GFPT1_+_69613922.23-P1P2	GGCGCGGAGAAGGAACCGAA	0.810494	5.93746	1.53464	0
CCDC66_-_56591411.23-P1P2	GCAACCTGCGCCGCCGAGAG	6.13494	5.93571	0	0
MMP1_+_102668518.23-P1P2	GGGAGGTGAGAGTGAACTAA	0	5.93546	0	0.721655
TIGD1_-_233415192.23-P1P2	GACACGCTCCCTTAGGAGAG	0	5.93461	0	0
LOC100129636_+_29003912.23-P1P2	GGCCCGCGAAGGCGGAGTTA	0.605184	5.92979	0	0
SRPK1_+_35888824.23-P1P2	GTACCGGTCTCACCATGGAG	0.088115	5.92799	0	0
SPCS3_-_177241498.23-P1	GTCCGGATCGCCCTCCTGAG	0.29439	5.92226	0	0
FAM174A_+_99871139.23-P1P2	GGCGGTGGAGAATGAAGCAG	2.08323	5.91997	0	0.239293
EXOSC9_-_122722527.23-P1P2	GCGGCGCGCAAGGAAAGATC	0.603528	5.91528	0.35283	0.623057
GPR176_+_40212066.23-P1P2	GTGCAGGTCGTCATCTTCAT	0.33165	5.91073	0.666979	0.721019
RGPD8_+_113191170.23-ENST00000302558.3	GCACAGTGGGCCTCCGTGGG	0	5.90963	0	0.14207
ALDH3A1_+_19651582.23-P1P2	GGAGCCCCAGTTACCGGGAG	0.357871	5.8933	0	0.151164
SIRT2_+_39390192.23-P1P2	GGGTGACGGGACAGAGCGGT	39.993	5.89033	2.65437	20.6565
DERA_-_16064480.23-P1P2	GTCGCTGGGGCGGGAAGCAG	1.15568	5.88674	0.12123	1.02508
TMEM125_+_43736410.23-P1P2	GAAGGCAGGGCCGAGCAGGT	0	5.88602	0	0
H2BFM_+_103294517.23-P1P2	GTAGCAAGAACAGAGAGTGA	0	5.88414	0	0
CHD3_-_7788142.23-P1P2	GAGGATGGCTTCCCCTCTGA	0	5.88291	0.403895	0
AFF3_-_100758793.23-P1P2	GACCAGGGCCTGGACCATCT	0.200577	5.88188	0.777466	0.784823
LONP2_+_48286159.23-P2	GCCACTTCAGCAATGGGATA	0.0891015	5.87977	0	0.814004
FAM46C_+_118148755.23-P1P2	GACCTGGGCAATAGAAGAGG	0.0716698	5.87044	1.82242	0
ACPL2_-_140950647.23-P1P2	Gggccccgcgagctccccgg	0.313431	5.87022	0	0
SOX5_+_24102766.23-ENST00000309359.1	GCCCTTTAAGAGACTGGTCA	7.91186	5.86806	0	0.561315
CCDC93_-_118771658.23-P1P2	GCGCGGAGCTGCTACCGGGG	0	5.86124	0.132752	0
SYF2_+_25558975.23-P1P2	GCTATCTTGTTGCCGGAAGT	0.0774903	5.85775	0	0.512888
ZNRF2_-_30324629.23-P1P2	GCGGCAGCAGAGAGCGGTAG	0.674958	5.8538	3.83747	0.88721
EPB42_+_43512987.23-P1P2	GGCCAAGCCAGCGCTCGACA	0	5.84651	0	0
TNFRSF10C_+_22960880.23-P1	GCCGCCTCTCTGCTCCCTCG	0.9738	5.84074	0	0
UBAC2_-_99853142.23-P1P2	GCCTCCCCCGGCGCCCTCTG	2.96854	5.84067	1.47422	2.20882
IL15_+_142557818.23-P1P2	GCACCCAGTTCCCTCCCGGG	0.0901854	5.83641	2.23654	0
PACS1_-_65837780.23-P1P2	GGAGCCGCAACAGGCAGCGG	0.107316	5.836	0	0.923388
EDA_-_68835992.23-P1P2	GcGGAGTAGAGCTGCACATG	0	5.83329	0	0
LCE4A_-_152680691.23-ENST00000368777.1	GCTCAGGAAGAGATGAAACC	0	5.82918	0	0.529944
MAP3K7_+_91296756.23-P1P2	GGCGGAGCCAGAGCCGGACA	0.256717	5.82602	1.99214	0.305708
NCOA6_+_33413238.23-P1P2	GGCGCGGGCCCGTAAGGGGT	0	5.8199	0.337485	0
MX2_-_42733993.23-P1	GACGTGCAGCGGTAAGAGCG	2.14408	5.80967	0.968771	0
TROAP_+_49717112.23-P1P2	GACCTTACCGAGGCCCCTCA	0.425814	5.80591	3.61583	0
CEP170_+_243418462.23-P1P2	GCCCCGGAGCTCGACCGCAG	0.514858	5.79984	2.46674	1.72372
DDN_-_49392995.23-P1P2	GCTTGGACTTCTGCACCCAG	0.82937	5.79393	0	0.045851
SOX4_-_21593977.23-P1	GGAGGCGCGAGGCGGAATTG	2.25031	5.78849	0	3.21453
PDGFB_-_39640533.23-P1	GCGAGCACCCGGGCAGGGAG	1.07838	5.78383	0	0.105453
LRRC58_-_120068149.23-P1P2	GAGCGCCGCGCGCGGTCCAG	1.47599	5.78334	2.34869	0.75053
EIF2S3_+_24072773.23-P1P2	GCGAGGCGGGTGATGCAACC	0	5.77617	0	0.102189
HOMER3_+_19051592.23-P1P2	GCCCCAAAGCTGCGGACCTG	1.33769	5.7682	2.3391	1.09283
MAPK10_+_87280805.23-P1P2	GTTCTCAGGCACGGAATGGT	0.86485	5.76693	6.08859	0
SMCR9_-_17323074.23-NM_001243312	Gagatccttagtaactggta	0	5.75861	0	0
FGF17_-_21899956.23-P1P2	GCTGCGGCTCACCCTTGGGG	0	5.75623	0	0
KMT2B_-_36211341.23-P2	GGAACAGAAGCTGGATGACg	1.06596	5.75589	0	0.204389
C2orf81_+_74648744.23-P2	GGGTTGCCCAGGCGACTGTT	0	5.75107	0	0
PRPSAP1_+_74349936.23-P1P2	GGCTCGGCCGCTGTAGTCAG	0.964939	5.74431	1.10186	0.402201
ESRRG_-_217250324.23-ENST00000493748.1	GGGTTGGAAATAGGTAAGGG	1.03776	5.74212	1.51868	0.0121207
MZF1_-_59084221.23-P1P2	GACGACGCCTAGGCAACCGG	1.99925	5.73875	3.47811	0.341304
BLZF1_-_169337883.23-P1P2	GTTCGCAGAGCAGCTATCAA	0.25265	5.73775	0	0.212594
ZNF248_-_38146065.23-P1P2	GCTGCCCTCAGACTCTCCAG	1.59631	5.73702	5.97017	0.448868
PGA3_+_60970994.23-P1P2	GTCGAGGGAGAAGGCAAGAC	0.772217	5.73667	0	0
FBXL18_-_5553372.23-P1P2	GCCTCCCACCTGCCCGGCTA	1.70064	5.73584	0	0
LLGL2_-_73554331.23-P2	GCGGCCAGGTGAGGGACCTG	0.0785081	5.73356	0	0
TXLNG_+_16805033.23-P1P2	GCCTGGCGCCCGGATCCCCG	0.922349	5.7331	0.974618	1.40954
PPP1CB_+_28975362.23-P1P2	GTCACCGGAGGCGAGCACCA	1.15135	5.73293	0	1.24756
VAC14_-_70835044.23-P1P2	GAGCGGGACTCACGAGACAG	0.785957	5.73215	1.72557	1.00269
STRN4_+_47249668.23-P1P2	GTCCATGATGGAGGAGCGAG	0	5.73084	0	0
MAGOH_-_53703893.23-P1P2	GCCCCGTGGAGCAGACACAG	2.2163	5.72546	0.625917	0.282925
BEX4_+_102470027.23-P1P2	GGCGAGACAACACTCAGTGT	2.24156	5.72333	1.01466	0.585036
IFT20_+_26662440.23-P1P2	GTGGCAGGCTGGCTGGGTAC	0	5.72183	0.414408	0.54276
KIAA1377_+_101785965.23-P1P2	GGCCCCCAGAACCTCCCTCA	2.64974	5.71641	1.83275	0.71709
FAM132B_+_239067984.23-P1P2	GACACGGCCCTGAGTCTCTG	0	5.71437	0	0
TFF2_-_43770714.23-P1P2	GAGGCCAAGATCCAGGCGAG	0.34374	5.71217	0	0.0322378
EFR3A_-_132916795.23-P1P2	Gccgaacgttaagggaactg	0.344606	5.70749	0.859604	0.31415
MOGS_-_74692139.23-P1P2	GAGGAGTCGGCAGGCAACAC	1.45832	5.70499	0	0
MATN2_+_98900363.23-P2	GGAGGAGGACGATCTGTCCG	0	5.70287	0.79985	0.724538
CCDC121_+_27851821.23-P1P2	GAACCACCACAGCGTCAGAA	0	5.69961	0	0.658694
RGL4_-_24039073.23-P1	GCTGGACTCAGACTAGATGT	9.11237	5.69683	0	0.135876
CAPN2_+_223900792.23-P1P2	GCCGCCCAGGAAAGCGTGGT	0.28804	5.69294	0	0
PIK3R2_+_18266458.23-P2	GCCACCATTCGTCAGCTGGT	0.0089448	5.69229	0.374356	0
KCNG3_+_42721095.23-P1P2	GGCCTCTCGCCTCTGGAcgg	1.5625	5.69224	1.73495	0.280975
ACPT_+_51294074.23-ENST00000270593.1	GACTCAGGAAGGCCTCGTAG	0.908032	5.68534	6.89375	0
ERC2_-_56501980.23-P1P2	GGGCTGCCGGAGAGGGACTG	0	5.68055	0	0.143545
TTPAL_+_43104578.23-P1P2	GCGGCGGCGGGAGCCTCGTC	0	5.67685	0	0
TMPRSS11D_+_68749705.23-P1P2	GGAGAGTCATTCATTTGAGT	0.262782	5.67604	0	0
STK4_-_43595194.23-P1	GAGCAGTGAGCGGGTCTGGG	1.95371	5.66804	0	0
CGA_-_87797847.23-P2	GGCACCCTGCACATCAGGAG	0	5.66323	0	0.114045
MAGEE1_+_75648602.23-P1P2	GCAGGTCCCTCAGAGATGGT	0.0233208	5.66247	1.44479	0
DMBX1_-_46972351.23-P1P2	Gttgcagatagagaaactat	4.02996	5.66102	0	0
C5orf24_+_134182056.23-P1P2	GCCGTAATGGCTCCACACCG	0	5.65609	11.9383	0
DCN_+_91573121.23-P2	Ggcaaggtcggtattctaca	0	5.65218	0	0.0787279
BAALC_+_104152971.23-P1P2	GCAGCCGCGCGGAGCTCCTG	0	5.64864	1.66356	1.96633
TRPC7_+_135700967.23-P1P2	GGATTCCGGTCATCTAGAGG	0	5.64498	0	1.42058
SLC30A8_-_118147741.23-P1P2	GCCTTTACTCTGCAACTTGG	0	5.64498	0	0.292497
MZB1_+_138725547.23-P1P2	GCTTGCTGAACTGGCTCCTG	0	5.64147	0	0
HS3ST3B1_-_14204458.23-P1P2	GTGCTCGAGGCTCAGTTCTT	2.11562	5.64054	0.30522	0.205247
CYP11B1_+_143961001.23-P2	GCCAGACCTTCCAGGAACTA	0.530969	5.64	0	2.27091
EPS8L3_+_110306121.23-P1P2	GCAGCTCCCCTACCCCTAAG	0	5.63982	0	0
KCNA5_-_5153051.23-P1P2	GAGCGCGGCGCAGCCAGAGA	3.27876	5.63936	0	0
TMOD1_-_100263597.23-P1P2	GCTTTGGTCCATCACTTCTG	2.17574	5.63829	0.00068812	0
INTS2_+_60005305.23-P1P2	GCGACGGGAGTCAGACGCTG	3.537	5.63676	30.988	111.637
IFNGR1_+_137540537.23-P1P2	GCGGTGACGGAAGTGACGTA	0.263994	5.63489	0.874734	0
FAM83D_-_37555088.23-P1P2	GTCGAGTCCGAGCGCCGCCA	0	5.63458	0.0904265	0.809707
PCDH15_+_56560976.23-P1P2	GGCTTAGTGTTAGTTGCTTG	0	5.63191	0	0.187739
MMRN1_-_90816065.23-P1P2	GGTGGAAGCAGCTATCAAAA	0	5.62742	1.42031	0.366343
SPATA3_+_231860912.23-P1P2	GACCTAAACGTGGACCTACA	0.259989	5.61507	0.971579	0
DAB2IP_-_124413972.23-P1P2	GCGAGCGCGGGAGAACGCGT	0	5.61194	0	1.69065
KRT83_+_52715093.23-P1P2	GCCTGTGGCTTCAACTCCAT	0.457178	5.61026	0.389708	0.480906
COL3A1_-_189839149.23-P1P2	GAGGGCAGGGAACAACTTGA	0.183593	5.60397	0.235631	0.0867326
TET2_-_106067842.23-P1P2	Gggaggagagccggcggtag	0.877148	5.59698	1.37095	0.0842859
PTPN20A_+_46640542.23-ENST00000374218.2,ENST00000395721.2	GGAACTTCCCAATGACTCAA	0	5.58586	0	0
PTPN20B_+_48827463.23-ENST00000331650.4,ENST00000395668.1	GGAACTTCCCAATGACTCAA	0	5.58586	0	0
ERI2_+_20817718.23-P1P2	GCGGCTCGCGCGGTACTCGA	7.53565	5.57392	0	0
ITGAX_-_31367035.23-P1P2	GCAACTCGATAGTGGATGGT	0.205266	5.57102	0	1.98844
PLCXD1_+_193096.23-P2	GCCCGCCACGTCCCCCGTAG	1.82147	5.56894	0	4.1382
DSP_+_7541920.23-P1P2	GAGGAAAGCTGTGGCTCGGA	0	5.55941	0	0.258831
CDR1_+_139866662.23-P1P2	GCTGGAAGACGTGGAGATGT	0.81094	5.55764	2.00702	2.31485
LPXN_+_58345212.23-P2	GCCTACACCGAGAAGCTGAA	1.73858	5.5574	0	10.1653
ZNF200_-_3285159.23-P1P2	GCGCCGCCAGTTGAGGAGAA	0.00930133	5.55065	0	0
PHEX_-_22050434.23-P1P2	GTCAAACCATCAGCCTCTGT	0	5.54553	0	0.475267
DRAM1_-_102271517.23-P1P2	GCAGGCAGCCCGGAGCAACC	1.56391	5.54054	0.18298	1.16588
SNRNP200_-_96971287.23-P1P2	GACGCAGGAAAGACGCACTG	0.309134	5.53934	0	0.495467
U2AF1_+_44527620.23-P1P2	Ggcagcagtgtcgacggcag	2.81318	5.53921	1.18031	1.37529
IFRD1_-_112063620.23-P2	GCGGTAAGTGGTGGGTATCT	0.0680758	5.53887	1.42869	0.332547
RFX5_+_151319368.23-P1P2	GGTTGTGGGAGATGACGTAG	0.187831	5.53571	0	0
WDHD1_-_55493587.23-P1P2	GAAGCAGCGAGGCTAGGGAT	0.512689	5.53147	3.89347	20.4373
KRT71_+_52946683.23-P1P2	GGGTGTCCGGAGCCTCAATG	0.574542	5.52602	14.468	0.113559
B2M_+_45008205.23-P2	GAAGCTGCCACAAAAGCTAG	0	5.52552	2.4471	0
SLC35D3_+_137243453.23-P1P2	GcgcccagcgcggcggcgAA	0	5.52058	0	0
LINS_-_101142335.23-P1P2	GCGGTTACCTGCCTGGGATC	0	5.51142	0	0
FAM71C_-_100041587.23-P1P2	GGGATTGCCAGTTAAGGTTG	0.327246	5.50913	0	0
OBP2B_-_136084481.23-ENST00000372034.3	GCCCTGCCCAGGAGTCCGCC	1.28209	5.50549	0.785362	0.100046
SYN3_+_33454302.23-P1P2	GGCCGCGCCGAGGCACCACC	0	5.501	0	0.743365
BBOX1_-_27063389.23-P2	GGCTGTCTAAAAAGAGACTG	0	5.4973	0.572618	0.847042
MYL5_+_668753.23-P1P2	GCTTCGGGACAGAAGTGATG	0.330528	5.49195	1.37055	0.201335
APH1A_+_150241051.23-P1P2	GGGGAGAGCGTCGAAGAGAG	0	5.4901	1.35043	1.21903
CCR10_-_40833879.23-P1P2	GTCTGAGGTATAGCCACAGG	0.811167	5.48541	0	0
KCNS3_-_18060306.23-P1P2	GCGCCGTCGCTGGAGCCCTA	0	5.48377	0	0
HNRNPF_+_43903180.23-P2	GCGGAGCGCGGTCCCTGTAT	1.83861	5.48094	0	1.60069
MKL2_+_14173269.23-ENST00000318282.5	GGAAAGCAGGCTGTAAGAGG	0.989122	5.47619	0	1.90113
GPHB5_+_63785282.23-P1P2	GGAGAGGGTGGACTTGACGG	0	5.47614	0	0
MCMDC2_+_67783113.23-P1P2	GGGACCCCTCCCACTGACAG	0.456351	5.47447	0.620128	6.65997
PGAM2_-_44104758.23-P1P2	GGGTGCTTCTCGTCCATCGG	0.0361606	5.47139	1.5554	0.0253523
PRKAB1_-_120105788.23-P1P2	GTCGCTGAGGGGTGGTGAAG	0.0116	5.46053	0	0
ZNF706_+_102217296.23-P1P2	GGTGAGGACTGGCTAGATGG	0.174859	5.45885	0.2468	0.346086
MAGEA12_-_151902751.23-P1P2	GCCCGTTGATGTTTGAGCGA	0	5.4572	16.0446	0
CACNA1I_+_39966957.23-P1P2	GCTTGATGCACCAGTTCCGG	0.124183	5.45406	0	6.98936
TBC1D26_+_15635582.23-ENST00000437605.2	GATAGAGACGGCAAGTGGAC	0	5.44695	0.642433	1.0292
TMTC1_+_29936317.23-P1P2	GCTCCGCCCGTCCCTCGGAC	0	5.44676	2.69848	0
PHOX2B_-_41750589.23-P1P2	GCCAGCCATACAGGACTCGT	0.729776	5.44319	0	0.333124
C1QA_-_22963175.23-P1P2	GGAGGGCAGGAGCATCCAGT	0	5.43926	1.48239	0
ST6GAL2_-_107502949.23-P1P2	GGGCGGCGGGGCACAGCGGG	1.76302	5.43364	0	0.263045
MCM6_+_136633947.23-P1P2	GCGTGGCGCAGGCGAATCCT	2.05833	5.42387	0	0.233439
IL34_+_70680894.23-P1	GCTCCCAATGCAGGTCCCTA	0.828346	5.41711	0	0.857302
S1PR5_-_10628053.23-P1P2	GCCCAGCCCAGCGCCCCCAA	0	5.41637	0	8.26413
DCAF12L1_-_125686731.23-P1P2	GGGCGCGGCAGTGGCGGACC	0.346432	5.41571	0	0
ZBTB2_-_151712698.23-P1P2	GGTCGGTGTCTCCGGCgcgg	0.357416	5.41466	0	1.33267
IL5_-_131892533.23-P2	GTCCGGAAGTCCGCTGCCCC	0.792803	5.41224	1.12821	0.658051
CCDC167_+_37467509.23-P1P2	GAGGCTGGGCTATAGATAGG	0.680139	5.412	1.01288	1.18596
CASC10_-_21785818.23-P1P2	GCATCGCGGAGGGAAGCGAG	0	5.41049	0	0
GCFC2_+_75938004.23-P1P2	GTGCGGTTCAGCGGGTTCTA	0.256209	5.41016	0.0766893	0.805256
VCX_+_7811660.23-P1P2	GCTGGCTGGGCTGGTCGCTG	0.303564	5.40722	0	6.36422
SIKE1_-_115323217.23-P1P2	GTCTGTCAGGATCTTCTCGA	0.219708	5.39637	0	0.089346
FAM131B_+_143059773.23-P1P2	Gcggcgctgcagagcggctg	0	5.39495	0	0
CASP12_+_104768659.23-P1P2	GTCCCTGCCAGCCTTGATAA	2.80945	5.38887	0.469135	0.217134
CREB3L1_-_46299288.23-P1P2	GCGGCAGCCACCCAGTCTCG	0	5.38541	0	2.81182
EFS_-_23834352.23-P1P2	GAGCTGTGGCGCCTGAGTCG	0	5.38487	0	0
GPR137_+_64053387.23-P2	GAGGCGGACGCCAGGTCCTC	0	5.38229	2.50763	0
SLC6A8_-_152953407.23-P1P2	GAGGGATAGTCGGAGCGAGG	0	5.37798	0	0.0705249
HYI_+_43919634.23-P1P2	GTCCCTCTCTCGCTAACCGT	2.48621	5.37515	0.325649	0.668006
PATL1_-_59436064.23-P1P2	GACCCTCCGTGGCTCCTCTA	0	5.37334	0	0
TAS2R5_+_141490092.23-ENST00000247883.4	GCTGGTAGTGATAACACACC	0	5.37226	0	0
PANK1_-_91404979.23-P1	GGGCCGCGCGACTTCAAACG	1.41024	5.37039	10.5896	0.222669
TRAM2_-_52441465.23-P1P2	GGGTACAGTGCACAAAGCCG	2.1281	5.36879	3.49007	0.348195
HOXB3_+_46667506.23-P1P2	GCCAGCCCAGAAGGCAGCGG	0.821124	5.36768	0	3.1741
IGSF8_+_160067967.23-P1P2	GGCGTAGAGAGGACCCACTA	0.837916	5.36153	0	0
SPATA8_+_97326705.23-P1P2	GCTGCACTCAGGAACTACAT	0	5.36052	0	0
SLC1A4_+_65215738.23-P1P2	GCCATACCGCTAGAGAAAGG	0	5.35704	0	0
C18orf42_+_5197200.23-P1P2	GCTGCGGCCCCAGGATCTAG	0	5.35634	2.64384	0
POU4F1_+_79177264.23-P1P2	GCCGAAACGCTGCATGTCGG	0.993366	5.34735	1.79792	0.128227
MTHFD2_-_74433613.23-P2	GGTCTCTGTGGACAAGAGGT	0	5.34629	0.800562	0.122644
S100A13_+_153599607.23-P1P2	GTGCCGCTGAGGAGAGGTAA	4.3463	5.34447	0	0.307279
ITK_+_156607897.23-P1P2	GGGCAAAGAATGCAATGTGG	1.47314	5.34214	0	0.4216
NEB_+_152590804.23-P1P2	GCCATAACTGAGGAAATTAG	0.476584	5.34042	0	0.0525453
KRTAP19-7_+_31933549.23-ENST00000334849.2	GACGGCTGTGGAGGATTCGG	0.489784	5.33244	1.52941	0.107046
UBE3C_-_156931660.23-P1P2	GGCCATCTTCCCTCCCGAGG	5.40545	5.33236	2.68701	0.057547
LOC100287036_-_89387498.23-P1P2	GGCCTTCGCCTGAACCATCC	0	5.33063	0	0
ACTL6A_+_179280744.23-P1P2	GCCCACCTCAGGCAACAAAG	0.99168	5.32689	0.0972414	3.39573
EP300_-_41487762.23-P1P2	GCTAGCCTGTAAGGAGGATT	0	5.32468	0.634022	0.345345
FAM222B_-_27139369.23-P2	GCTTCTAGCGGTCTAGGCAG	3.83227	5.32435	5.26639	0
KIAA0195_-_73452743.23-P1	GGAGTTGCCAGTAACGGACA	0.7811	5.31388	1.25477	0.483303
GDAP1L1_+_42876123.23-P1P2	GGCTGAAGGACTGGGTCCAG	0	5.31271	0	0
MRPS18A_-_43655471.23-P1P2	GCGGGCCCGCTAGTAGCCCA	0	5.31153	0.593854	0
SLC25A27_-_46621136.23-P1P2	GCCGGCAGTGCGCATCGGAG	0	5.30767	3.1038	0
OSBPL9_+_52082844.23-P1P2	GGTAGTCCAGCACGAACCAA	0.438548	5.30409	0	0.437388
TMCC2_+_205197516.23-P1	GCTTAAAGGCGGGTGAGGGA	1.00731	5.298	0	0
CCDC85B_-_65658597.23-P1P2	GCCGTGCGCGAGGACCTGGG	8.82309	5.29157	0	0
HBQ1_+_230523.23-P1P2	GGCTGCCCAGCTTCTTCCAC	2.58167	5.28992	0	0
TAGLN3_+_111718192.23-P1P2	GCTCCGGCTCCCTGCAGACG	0	5.2788	29.8716	0
DGCR6_-_18893809.23-P1P2	GCTAGGGACTGTCATAAAAG	18.8543	5.27813	0	1.08301
ZNF226_-_44645768.23-P2	GATTGTCACGGCACATTCCA	0.645201	5.27238	0.0620615	1.39408
ZNF234_-_44645768.23-P2	GATTGTCACGGCACATTCCA	0.645201	5.27238	0.0620615	1.39408
RASA2_-_141205928.23-P1P2	Gcacgggccgggcggcacca	0.855179	5.26845	0.611248	0.108351
APOC4_-_45445509.23-P1P2	GCCCGCAGAGTTGAGCACAG	1.65309	5.26744	2.39545	3.24686
TWSG1_-_9335291.23-P1P2	GCCCTGGCACCGCTCTACAG	0	5.26447	1.69911	0
C14orf178_-_78227311.23-P1P2	GCTAGGCCTAGTCGTAGCGG	0	5.26278	0	0.429047
SOX6_-_16362732.23-ENST00000316399.6	GTCCCTTGAGGTTAAATCCT	0.224105	5.24634	1.41047	0
SOAT2_-_53497332.23-P1P2	GAAGGAGGCAACACGGGCAA	2.23082	5.24406	0.270079	0
LRRC49_-_71185523.23-P1P2	GGGAGCTGGTCTGCTGTGAA	1.36767	5.2325	0	0.561038
OTOP3_-_72931973.23-P1P2	GGGCATCGGTCTCACCTGGA	1.51514	5.23155	0	0.151648
INS-IGF2_+_2179594.23-P2	GCGGACACTGGCCCCGGAAG	2.81174	5.22982	0	0.465682
MRAS_-_138067836.23-P1P2	GGCCACGACCAAGACCCCAG	1.50669	5.22974	0	0.598394
S100A1_-_153603152.23-P2	GCCTGGATGTGAGCATAGAG	1.46917	5.228	0	0.874135
ADH1A_-_100211816.23-P1P2	GACCGCAAATGTCTTTAATG	0.27503	5.22349	2.11034	0
PIH1D1_-_49954876.23-P1P2	GTCCTCGAGACCCTCAACGT	1.43494	5.21888	0	1.44353
ABHD10_+_111698093.23-P1P2	GCGGTAACTGACGGAACCCG	0.735517	5.21779	1.6929	0
HIST2H4B_+_149832656.23-ENST00000369157.2,ENST00000392932.4,ENST00000392933.1	GGCGGAAAAGGCTTAGGCAA	0.313822	5.20613	12.172	3.83973
THG1L_+_157158491.23-P1P2	GCGTCTCAGAGTGATGGAAA	0.653868	5.20462	0	0.481688
PPP1R10_-_30584626.23-P1P2	GTGGGGTGGGCAAGATAGGT	0.125974	5.20455	0	0.679025
IL1RAPL2_-_103811375.23-P1P2	GTCTAGTCACTGAGAGACAG	2.13066	5.2042	0	1.64246
DOK2_+_21771107.23-P1P2	GTCCGAGATGGTCAGAGGAT	0.717489	5.20246	0	0.339345
IL8_+_74608734.23-P2	Gacatcactgtgaggtaaga	3.86618	5.1996	2.54858	6.72246
IFI27L2_-_94595927.23-P1P2	GGGCCGTCCGGGTCCCAACT	0	5.194	0	0
TTK_+_80714409.23-P1P2	GCCTACAGAAAGCTGCGCTG	3.16158	5.19214	0	5.6097
PBLD_-_70092658.23-P1	GACTCCCAAATCCAGGACAA	0	5.19093	0.441747	0.352031
C1QTNF5_+_119211511.23-P1	GCAGGACTGGGGTGACGGCA	0.257648	5.19074	0	0
EMID1_+_29602295.23-P1P2	GGCTCCGACACATGGAGTAG	0.900009	5.18152	0	0.313032
ECI1_+_2301165.23-P1P2	GGAACCTTGCCGCTCTACCT	0	5.18091	0	0
TJP2_-_71789181.23-P1	GGGGTCGGCACCCCGGCGGT	0	5.17349	0	0.122626
OR13D1_+_107456758.23-ENST00000318763.5	GCTGCTGGGTAGTATAGAAA	0.416745	5.17345	0.518372	0
MYBL1_+_67525487.23-P1P2	GGGCTGGGCGCGAGATTCGG	0.338726	5.17344	0.139994	1.59245
AK9_-_110012454.23-P1P2	GGCCCCGCTCCCGACGTGAG	0	5.1733	0.815882	0
SBSN_-_36019147.23-P1P2	GCAGGGCCCCCAGTAGCAGA	0	5.17261	0	0
TFCP2_-_51566826.23-P1P2	GGAAGGAGAAAGTCCAGCAC	0	5.17232	0	0
ECD_+_74927570.23-P1P2	Ggcaggagggagcctagact	1.50561	5.17063	0.663975	0.16739
HPCAL1_-_10443062.23-P1P2	GgcggcggcgggcAGCGGAC	2.42076	5.16948	0	5.23289
PRICKLE2_+_64430777.23-P1P2	GACCCGAACCGTGGCCCTCA	2.64294	5.16863	0	0
C16orf90_-_3545435.23-P1P2	GCTTCCATGGAGGGCCAGTG	0.204658	5.16858	11.9802	0
NT5DC3_+_104234966.23-P1P2	GGGCAGCAGCAGTCGCAGAg	4.81507	5.16808	1.75502	0.880655
SOD3_-_24797273.23-P1P2	GTCTCTTGGAGGAGCTGGAA	0.102827	5.16675	2.20835	0.233612
KIF4B_-_154393549.23-P1P2	GGGGAGACTCAGGTGGTGGT	0	5.16432	0	0.944455
EPS8L1_-_55587259.23-P1	GCCTGGAAGGGAAAGGACAG	0	5.15991	0	0
ATP6V1E1_+_18111331.23-P1P2	GGGGTCTTACGAAGCCGCGG	0	5.15979	0.760229	1.24304
VPS45_+_150040194.23-P1P2	GCCGGGTAGAAGTAGTCTCT	0.166314	5.15847	0	0
PLAC1_-_133792454.23-P1P2	GCACTGGAACTGAAGAGGGG	0	5.15792	0	14.4422
PAAF1_-_73588142.23-P1P2	GAGGCCCAGAACAGAGTCAG	0.256604	5.15291	0.324896	0.0566863
SLC25A31_-_128651997.23-P1P2	GGTCAGCTTCCCAGAGAAGA	0.524169	5.14948	2.39178	0.639357
RASEF_-_85677594.23-P1P2	GCCACGCGCGAACTCCTGGA	0.684703	5.14602	0.342478	0.819251
SHE_-_154474859.23-P1P2	GAGAGAGGACCGAGCGGAGG	0.520775	5.1456	1.84224	0
BPIFB6_+_31611332.23-P1P2	GgagggagaCCCAGGCACTC	1.32848	5.1452	0	0
LOC339862_-_18004077.23-P1P2	Gagaccaaggactgagcact	0	5.14266	0	0
MSMB_-_51550019.23-P1	Gtgagctgagataggaaccc	0.822332	5.1411	0	0
TRIM73_-_75027510.23-ENST00000447409.2	GTGCTGGCTTGAGGCTGTAG	1.75183	5.13469	0.0563351	0.179401
CCDC47_+_61850946.23-P1P2	GTCGCATTCTACGTAACGGA	0	5.13253	0	0
C11orf96_+_43964547.23-P1P2	GGCAGCTTGGCGGGCCGCAC	2.49678	5.13148	0	0
NPAT_-_108093360.23-P1P2	GCATCTCCTGGTTCCAGTGG	0.492858	5.1307	0.764679	11.2707
RNF144B_-_18388155.23-P1P2	GCCTCTCCCTAGGTCTTAAG	0	5.13056	0	0
PLCD3_-_43209872.23-P1P2	GGCCCCGGCTCTGAGCGAGG	1.43869	5.13014	0.911686	0.928807
LPAR3_+_85358862.23-P1P2	GGGCTCTGGACGCGTCGCAG	0	5.13009	0	0.0919195
OSTM1_+_108395957.23-P1P2	GACGCGCCCTCCTCGTGACC	0	5.12428	0	0
RUFY2_-_70166840.23-P1P2	GTTCGGGCCCCAGTTCCGAC	0.0146702	5.12264	0	0.0185683
non-targeting_00517	GTCCTAGAGGCTCTATAGCC	0.375113	5.1157	0	0
FADS2_-_61596187.23-P1	GGAGCTTGGGACGTCCTGTA	0	5.11479	3.63266	0.396573
TNRC6C_-_76037185.23-P1P2	GGTCTCCTAGGAGGGTTGGG	0.043494	5.11334	0	0.0778306
PRDM10_-_129872631.23-P1P2	GACTTACACGACGTTGGGTG	0.510387	5.10885	4.97139	0.613526
INS-IGF2_-_2179159.23-P2	GCTCAGGTCAGAGGTCCCCC	0.97293	5.10751	19.4794	0
GLYATL2_-_58611808.23-P1P2	GTCTTTCCAAGGGTTTGCAG	0	5.10444	0	0.431656
CHCHD4_+_14166114.23-P1P2	GCACGGAGACCGGCCTACGA	0	5.10235	6.09441	0.591771
TDG_+_104359695.23-P1P2	GGAGACCTGGGCCCGATGGC	1.53834	5.10102	0	0
CENPB_+_3766840.23-P1P2	GCCGCCGGCCTGCCGGTCAA	1.8097	5.09742	0	0.154032
H6PD_+_9300087.23-P2	GGGCTCCTACGAGTCATCCT	0	5.09037	0.817138	0
LRRC8D_-_90309389.23-P2	GGAGCGGGTCGGGAAGTCTG	0.624898	5.09027	0.154305	0
THBS1_+_39873281.23-P1	GCAGGCCAGCTCGGGCGCAG	3.43786	5.08775	5.32675	4.29579
MAP1LC3C_-_242161989.23-P1P2	GAGGAACTTGGAACAGACAG	1.11282	5.08751	0	0
C2orf66_-_197674047.23-P1P2	GCAACACATAGTAGCAGGAG	0.286167	5.08589	0	0
OR4N2_+_20296017.23-ENST00000315947.1	GCATTGCATAGCAGGTTCTA	2.92032	5.08427	0	0.311953
MT1M_-_56651907.23-P1	GCCTGGTGGGGTGAAATAGG	0	5.0833	2.23779	0.238385
KLHDC3_-_42984929.23-P2	GGCTGTAACCAGTGGCCCAG	0.242963	5.08121	0	0.0143157
SEPHS1_+_13390214.23-P1P2	GGGAcccccgcgcgcccagc	0.169872	5.07977	0.293458	0.0966843
CDH6_+_31194087.23-P1P2	GCGGCGCGGCACCCACCGGG	2.18149	5.07704	0	2.28903
PPP3CB_-_75255322.23-P1P2	GGCTAACAGCCTCACCCCTT	0.249866	5.07354	0.709494	1.8138
ANXA1_-_75766840.23-P1P2	GTGCAAGAAGGTAGAGATAA	0	5.06797	0	0
KIF17_+_21043828.23-ENST00000400463.3	GCGGGAACAGGTAGGTCCGG	0.981643	5.06513	0	1.35955
PLIN4_+_4513447.23-P1P2	GCCAAGGACACGGTGTCCAC	0.584945	5.0645	0	0
CADM1_+_115375124.23-P1P2	GAGCCAACGCCGCCAGTCTG	3.03492	5.06317	0	3.7952
CSNK2A1_-_524311.23-P1P2	GCCTCGCCTGGCTGCTCCCT	1.68843	5.06246	1.19491	0.64955
TMEM102_+_7338808.23-P1P2	GCCCTTATGGGAAGCAGTAA	0	5.06096	0	0
DNAJC6_+_65720598.23-P1P2	GGGACAAGCTAACCTCAGTG	0	5.06059	0	0
non-targeting_00714	GCAATAGGTCGTCGGACGCC	0.0571014	5.05751	0.72288	0.440108
NTF3_+_5541289.23-P1P2	GGGAGCTGTTCGGAAGGGAG	0	5.04973	0.899276	0.330458
SLC14A2_+_42793121.23-P1P2	GCTGTTGGCACAATGAATGG	0	5.04937	0	0
HAP1_-_39890488.23-P1P2	GGGTCGCCGGCCAACGTAGG	0	5.04887	0.131305	0.584841
PPP1R1C_-_182850544.23-ENST00000409137.3,ENST00000409702.1,ENST00000452904.1	GTAGCTGCTGAGTGAATGCT	0.398432	5.04688	0	1.30483
C2orf42_+_70408681.23-ENST00000420306.1	GGCGGTGAACTGCCAGGCAG	0.146934	5.03692	0	0
NCK1_-_136581128.23-P1P2	GCGTGCCGTTACGGCCATCA	0.582223	5.03685	1.13101	0.236171
NDST3_-_118955297.23-P1P2	GCAGCCTCTTGAGTGACTGT	1.17215	5.033	0.369113	0.496106
UBE2M_+_59070110.23-P1P2	GCGGCCAAACGGCACGGTCG	0.289705	5.03245	3.68983	0
PSMA5_+_109968996.23-P1P2	GGGTGCCGGTGGAGTCGTGT	0	5.02641	0.304235	2.59664
PRR4_-_11002086.23-P1P2	GCTCTGCGTTGAGAGAAACA	0	5.02631	0.294102	0
RD3L_+_104408834.23-P1P2	GCTAGCTCGGAGCGCATCTA	0	5.02182	2.9235	0
PTGDR_-_52734459.23-P1P2	GCCGCGCGCGGAGCTGCCGG	0.148054	5.02119	0.745978	0.641037
GLI3_-_42276419.23-P1P2	GCCTTGCTCGGACGCCTCAC	6.44875	5.01107	3.50603	2.10995
CELF6_-_72612471.23-P1P2	GCTGGCTTGAGGTCCCCGTG	7.15227	5.00966	1.14596	79.9154
LRCH3_+_197518186.23-P1P2	GGCTACCGTGCCAGAGTACT	0	4.99936	0.187862	1.65759
PTGIR_+_47128281.23-P1P2	GAGTGAAGGCACAGACGCAC	0.217533	4.99399	0.000495168	0.0653143
ESYT3_+_138153867.23-P1P2	GCAGGCGCCCAAGCTTCCCG	0	4.99255	0	0
BLOC1S1_+_56110261.23-P1P2	GCCAGGACGAGAGGCTCCCA	0	4.99238	0.264406	1.29141
TTC16_+_130482806.23-P1P2	GCAGTGTGGGCCTCTTCCCA	1.02927	4.99105	0.0790822	0.247835
ADM_+_10326660.23-P1P2	GTGAGAAGCCCGAAGTGGCA	0.0104799	4.99083	0.241785	0.270494
BAG6_-_31619771.23-P1P2	GGAGCTGGAGGACGAGAGGT	1.88791	4.98989	0.86638	0
GYG1_+_148709329.23-P1P2	GGGCCAGCGAGGAGGCACGG	0.338777	4.98793	0	1.82029
OTUD1_+_23728475.23-P1P2	GcTGCAGCGAGACCTTGAAG	1.45065	4.98157	0	11.671
IRF2_+_185395188.23-P1P2	GTGGATTTGCAGATGCGGAG	0.13352	4.98044	0	1.68376
SP110_-_231084656.23-P1P2	GGGGATCACTCCTCAAGATT	0	4.97763	0	0.294073
CCDC71L_+_106301377.23-P1P2	GGGACGGCGGCGGCAGTAGT	0.0567836	4.9759	0	0
LGSN_-_64029669.23-P1P2	GTTCACTGTGTAGTACAGAA	0.00235814	4.97371	5.70486	0
METTL16_+_2415104.23-P1P2	GCGGCTGCTTTAAGATTCTA	0	4.97266	0	0.116329
TXNDC17_-_6544472.23-P1P2	GGGGCCGTGGAACAGCACAA	0.0578464	4.97044	0.0604688	3.47932
PSMD1_-_231921704.23-P1P2	GATACACTGCGCAGCTGGAA	0	4.96968	0	0.716983
MYO1A_+_57444649.23-P2	Gtgcactagcatggaactgt	0.213019	4.96847	0.319091	0.524921
CIB4_+_26864187.23-P1P2	GGCTGGCAGACAGAAAGGTG	2.64857	4.96546	0	0
C19orf53_-_13885302.23-P1P2	GGTGCCGGACCATGGCGCAG	2.33659	4.96488	1.55534	0.473295
NIPAL2_-_99305969.23-P1P2	GCGGAGGTCCCAGGAACGGG	0	4.96417	0.591027	0
COG6_-_40229879.23-P1P2	GGCGCTATGGCAGAGGGCAG	0	4.96377	7.29334	0.217961
SHCBP1_+_46655234.23-P1P2	GCTGACGGGCGGCGGTCTGG	3.31117	4.96287	0.324782	0.648037
DYRK2_+_68043017.23-P1P2	GGCGGCCGCCCGCGCCACAG	1.38913	4.96253	0.158464	0.757704
PET112_-_152682124.23-P1P2	GGGCAGCCCCAGCGCAGCAT	1.27205	4.95495	0.49388	0.394765
non-targeting_01455	GCCTCTCATCAGGGTTCTGA	0	4.95372	0	0
DNAH8_-_38691127.23-P1	GCCTTAGGCAAGATTTAGAG	0	4.95163	0	2.29411
SNRNP70_-_49588721.23-P1P2	GCTGCTCCAGTCGCTATCGG	1.54125	4.94875	0.55229	0.402329
TIMM50_-_39971499.23-P1P2	GTGGCGTCAGCGCAAGATGG	0	4.94604	0	0.450433
MAP1LC3A_+_33146566.23-P1P2	GCTCGCGCTCAAGGGCTCCG	0	4.94469	0	0
MLXIPL_+_73038673.23-P1P2	GGCTCGCAGGTCATCCACAG	2.34321	4.94267	6.72783	2.15928
B4GALT1_-_33167098.23-P1P2	GGCAGACGGCCACGAGCAGG	1.32972	4.9418	0.690867	0.840208
MBOAT7_+_54693183.23-P1P2	GCCCGGCGAGCAGCTCAGGT	1.17533	4.9333	0.298535	4.1338
AK4_-_65613240.23-P1P2	GGGTCTCCCGGGCTTACGTA	0	4.93259	0	0.152218
KLHL11_-_40021270.23-P1P2	GAGGGGCGTGAAGTACTCGG	1.59171	4.93175	3.63646	0
TNFSF13B_-_108922432.23-P1P2	GCTGTCTTGCTGCCTCACGG	0.986613	4.92842	0.57324	0.231586
HES7_+_8027389.23-P1P2	GGGAGGAGCAATGGTCACCC	0	4.92755	0	0.123407
LPAR1_-_113800695.23-P1P2	GTCCGGCCCGCGCTCCGCAG	0.184146	4.92359	0.465167	2.37118
TCTEX1D4_-_45272840.23-P1P2	GTCCACCCAGATCTACTCTA	0	4.92002	0.483894	6.10995
GML_-_143916266.23-P2	GGCGGCGGGCACGCACACTG	0.704077	4.91872	0.196578	1.69991
HSP90AA1_+_102553311.23-P1P2	GACTTAGCCAAGGTGACGGG	0.595434	4.91734	0	0
AMMECR1L_+_128643042.23-P1P2	GGCTCGCTCGCTGTAAAGTT	0	4.91678	0	0
FOXB2_+_79634613.23-ENST00000376708.1	GGTCAGCGAGATGTAAGAGT	3.92515	4.91228	0	0.0192874
IL31RA_-_55147239.23-P1	Gctccagcactctgcttggg	0.515701	4.91181	0.779199	0.352416
INHBE_-_57849480.23-P1P2	GCAAGCAGCAAATCCTGGAT	1.15825	4.90972	0.159056	1.83089
HEPN1_+_124789364.23-ENST00000408930.5	GGGTCAGCCTTGAGATGCAC	0	4.90891	0	0
GYG2_-_2747010.23-P1P2	GGGCCGAGGCAGCCAGAGCG	0	4.90617	1.41264	0.0604612
AGFG2_-_100136879.23-P1P2	GGCTCCCGAGCTTCTGTCAG	0.0840328	4.90612	0.594267	0.19894
TTI2_-_33370595.23-P1P2	GCACCAACTTAACCACCCCC	0	4.90025	0	0
UBA7_+_49847753.23-P2	GCACCACAGAGCACATCTAT	0.277629	4.90003	0	0.190096
OCSTAMP_-_45179211.23-P1P2	GGCCTGGCATGCTGTCCAAA	0	4.8996	0	0.00186381
OR9I1_+_57886476.23-ENST00000302610.1	GTCTGCTGGAGCCTGGTGGT	2.67994	4.89926	4.8221	1.05989
PLG_-_161139886.23-P2	GCACAGGTAAGCAAGGGTAT	0.608675	4.89641	0	0
COL4A3BP_+_74807404.23-P1P2	GGCGGTAGCGGAGGTGTGAG	0.721101	4.89374	0.517144	1.63608
NME8_+_37888626.23-P1P2	GTCCTCCTCTAAGCTAGACT	1.35046	4.89036	0	0
PDZD11_+_69509708.23-P1P2	GGTCGCTGTGGACTGCCCAC	0.406301	4.88991	0	0.3564
RNASE1_+_21270461.23-P1P2	GTGTAGGTCACCACCTAGAG	0.167807	4.88667	0	0
GSTM2_+_110211150.23-P1	GGTGCCAACTTAGTGTGAGG	0	4.88469	1.27849	0.176208
CCDC33_+_74509610.23-P1	GTCAGGCCCCCTGAATGCCA	2.95721	4.88456	3.2165	1.74826
RANGRF_-_8192373.23-P1P2	GGAGCTGCAGGCCCACGTAC	0.931614	4.88147	0	0.112585
HSD17B13_-_88243972.23-P1P2	GGATGGTGATCAGAAGCAGA	1.54189	4.87794	0	0.175985
BRAP_-_112123350.23-P1P2	GCCTGAGATAACAAACGGGA	0.768339	4.87431	0	0.288942
C2orf81_+_74645706.23-P1	GCATCCGCATTTGCGACCAG	0	4.87328	0	0
non-targeting_01000	GACCTTGACCGCCCTGTCGA	0.070042	4.87316	0	1.72939
PRR12_+_50094895.23-P1P2	GGTCCATGAATTGGCCGCGG	0	4.87097	1.42229	0.701858
GYPE_-_144826677.23-P1P2	GACATCCTGAGATCACGAGC	0	4.87053	0	0
ZNF548_+_57901275.23-P1P2	GCAGAGCCATAGGCCGAAGT	0	4.86851	0	0.190305
WDR86_+_151107031.23-P1P2	GGCCCCGTGGGCGCGAGAGG	0	4.86378	0.892404	2.86437
RBM48_+_92158596.23-P1P2	GCCATGTGAGAGGCTACCTA	2.68764	4.86177	1.06912	0
TAF5L_+_229761709.23-P1P2	GCCGTCGGAGTGAGACCCTG	0.701572	4.86081	0.437446	1.78952
CDH17_-_95229089.23-P2	GCTGGCCGCATAGAGCCACT	0.527978	4.85641	1.77663	0.076476
NDUFAF5_+_13765802.23-P1P2	GCCGCGGGGAGAGACACCAG	4.04569	4.8555	0.229026	0.0735804
CACNG5_-_64831532.23-P1P2	GCGATCGCGCACCCTGGAAG	0	4.85272	0	0
KRTAP19-3_+_31863960.23-P1P2	GCAGAGCTGACTTCAATCAT	0.0960084	4.85253	3.43664	0
TRPM8_+_234826065.23-P1P2	GGATGACATACCCTAAGTGA	0	4.85215	0	0
CCDC140_-_223167654.23-P1P2	GTTCAGCTGGGGGAGCCCCA	0	4.85039	0	0.348527
EGFLAM_+_38258379.23-ENST00000322350.5	GAGGGACCGACTTCAAGCAC	0	4.84966	0	0
CRYBB2_+_25615680.23-P1P2	GCTCCCATGCTTGCGGACAG	0	4.84803	0.349583	1.12908
WNT3A_-_228195229.23-P1P2	GCGGCACGCACGGTCACCGA	2.46603	4.8469	0.633347	2.11338
ARG1_-_131894688.23-P1P2	GTGGCTCGTGATCTCAGCCA	0.116693	4.84421	0	0
NFYB_-_104531640.23-P1P2	GCGGGCCCGGAGCTCAACGG	2.28005	4.838	1.89664	1.85305
POLR3D_-_22102673.23-P1P2	GCGCCCGGCGCGGAGACCGA	0	4.83781	0	0
TTK_-_80714487.23-P1P2	GGAACAGCCGCAGCCGGTGT	0.53899	4.83746	0.043837	0.935103
NADSYN1_+_71164518.23-P1P2	GCAGGGCCGAGAGTTTCCCA	0	4.83572	0	0
ANKFN1_+_54231238.23-P1P2	GGCAAGAGTTGGCATTAACA	0	4.83539	0	0
TSC22D3_+_106959794.23-P1P2	GCCCCGCGGTGCAGCATCCT	0	4.83331	0.124299	1.03264
NOP58_-_203130946.23-P1P2	GTTCCTCCCGTTGAAGGGGT	0.347945	4.832	0	0.00107932
MBIP_+_36789822.23-P1P2	GTGTGAGCAAATCTTGGTGG	0.780084	4.83167	0.637911	0
C3orf52_+_111805269.23-P1P2	GGCTCGTCTACTGGCTGTGA	1.11591	4.83104	1.9766	0.424493
SOX5_+_24102569.23-ENST00000309359.1	GAGTTGGAGACGATCATAGG	0.465906	4.82573	0	0
ANKRD1_+_92680777.23-P1P2	GACTCCTTCAGCCAACATGA	0.0756066	4.82527	2.23203	0.0011196
PKD1L1_+_47987829.23-P1P2	GGCCGGCGGGGTCAGTTCAG	0.36247	4.82507	0	0
STXBP4_+_53046323.23-P1P2	GGCCGGGTCGAGACAAAGGC	0	4.82491	0	0.101088
ZNF730_+_23300266.23-P1P2	GCTCCTCTGACGATCCTCTC	0	4.82089	0	0
IFNLR1_+_24513729.23-P1P2	GCGGCAGGAAGGCCATGGCG	3.42158	4.82058	0	2.56356
CHAD_-_48545793.23-P1P2	GCTTGTTGTGGTCCAGGTAG	0.350297	4.81918	1.72305	6.58897
KIAA1239_-_37245852.23-P1P2	GACCTGCGCCAGGAGAGATA	0	4.81868	0.372731	0
MYO1E_+_59665047.23-P1P2	GAGACTCAGCCAGAGGAGTA	0.950703	4.81833	0	1.02902
KRT15_-_39675080.23-P1	GTGCAGAAATGTGGTGGTCA	0.154359	4.81693	0.548286	0.164771
MAP3K7CL_-_30502988.23-P2	GAACATCCTGGCTGTTAGAG	0	4.81437	0	0.488428
ARF4_+_57583046.23-P1P2	GCGCCTAGCAGGTCCTCTAC	0	4.8131	0.418754	0.182168
ATP5SL_+_41945457.23-P1P2	GGGAGCTAATGGACAGGCAA	1.62638	4.80652	0	0.105535
TRIML1_+_189065170.23-P1	GCTCCTGCAAGAGAGCAGAG	0.663691	4.80488	0	0.100942
NUDT17_-_145589108.23-P1P2	GCAGAAGGGCGGCACTGGGT	0.746993	4.80257	0	0
EP400_+_132434542.23-P1P2	GCGCTCCGGCCGCGTCAGGA	0.27763	4.80179	0	20.0881
ICA1_-_8301776.23-P1P2	GCGCGGTCGGAGCGTCCCTC	0	4.80148	0.76132	0
non-targeting_01105	GCCCTCAGTTACCCAAGAAG	3.37233	4.79962	0.277767	0
PER1_-_8059313.23-P1	GCCAAACACCCTGGGAGCAG	1.3523	4.79619	0.349748	0.210077
FEN1_-_61560182.23-P1P2	GTCGGGTGTAGAGGGAGCAG	1.19222	4.79402	0	1.07485
LAMP2_+_119602782.23-P1P2	GCTAGAGAAGGCCTGACCGA	0	4.79353	0.234796	2.74996
THSD7B_+_137523135.23-P1P2	GCCAGCGTCTGGCAACCCGG	0	4.79141	0	0
XIAP_+_122994272.23-P1P2	GGGGCCGGGCCACCCCTGAT	0.997309	4.79094	0	0.728001
RIMBP2_-_131002200.23-ENST00000261655.4	GtagtggatGAGACATCACT	0.968086	4.79038	2.70059	0.157362
IGFL2_-_46651975.23-P1P2	GAGGGACCATAGGTGAGAAT	3.43802	4.78826	0	0
LENG9_-_54974509.23-P1P2	GATGCGCTGGATGACGTCCG	1.48738	4.78818	0.235878	0.928112
FMN2_-_240255213.23-P1P2	GCCGCAGCGACGGCAGCCAC	4.5188	4.78561	3.2599	0.296505
SCRIB_-_144897465.23-P1P2	GCGGTAGATCTCCTCCGGCA	2.35731	4.78559	1.27542	0.375969
ELP6_+_47554812.23-P1P2	GCCATCTCGCATATTCTCAA	0	4.78454	1.55593	0.852774
SOD1_-_33031987.23-P1P2	GCTGGCCTATAAAGTAGTCG	0	4.78384	0.0320445	4.69761
MFSD4_-_205538223.23-P1P2	GCTGCGACGGCCGCGTGTCG	3.41274	4.78345	0	0
PNPLA3_+_44320121.23-P1P2	GCCGCAGGAAGCATCTGCCT	3.54404	4.78217	2.04935	0.907849
ZAR1_-_48492676.23-ENST00000327939.4	GCGCGGTACAGTGCTCGCTG	0.413114	4.7817	0.557591	0.00997803
ADAMTS13_+_136287462.23-P1P2	GGACAGGCCTGCTCACTACT	0	4.77666	0	0
KRTAP19-8_-_32410362.23-ENST00000382822.2	GCTAGGTCATTCTACAGGAA	0.988792	4.7764	5.35785	1.33739
CHGB_+_5892210.23-P1P2	GCGGAGAAGCGAGGCGCAGG	0.768705	4.77627	0.524947	0.560157
EFHD1_-_233498616.23-P1P2	GGGCGGCTGGACATCAACGA	0.369702	4.77624	0	0
FCN2_-_137772773.23-P1P2	GCAGACACCTGTCCAGGTAA	0.0891594	4.77376	0	1.90276
CALML4_+_68497604.23-P1P2	GCTGGGAGCAGCAAGCCCAC	0.124393	4.77347	0	0
ZSCAN26_-_28235481.23-P1P2	Gatggagaggaagagtgtag	1.57582	4.77103	5.30612	0
ARRDC5_-_4902803.23-P1P2	GCCAGGTAGATTCTATCCTC	0	4.77091	0	0
SMNDC1_-_112064666.23-P1P2	GAACTCGGTCGGCGGCGAGG	0.774265	4.7695	0.338895	2.58463
DENND4B_+_153917662.23-P1	GTCCCAGCTTCTGCACCCTG	4.04653	4.7679	0	0
ANKRD22_-_90611483.23-P1P2	GCCCTAGAAGTCCAAGCTGG	0	4.76759	0	0.262183
TFAP2B_+_50786581.23-P1P2	GCATGTGAGGAGCAGATGTC	0.272301	4.7648	0	0
SLC5A7_+_108603044.23-P1P2	GTCGGCGTCTCCAAGAACCT	0.44306	4.76339	1.15992	0.0223195
SLC25A27_+_46620627.23-P1P2	GCCGGCCGCGGGTCCCTCTG	0.761883	4.75937	0	0
C13orf35_-_113301577.23-ENST00000356049.1	GCAACACGGTGACCATCCCC	0	4.7585	0	0
RPLP0_-_120638860.23-P1P2	GGCTTCCCGCCGGCGACCCC	0	4.75793	1.04561	1.20571
RSPO2_-_109095793.23-P1P2	GAAGGCAGAACGCTCTCGGG	0.18076	4.75787	0	0
KBTBD12_-_127634365.23-P1P2	GCGCTGGCCGCCCTGCCACA	0.493881	4.75531	0	0.200249
SCGB1D2_-_62010278.23-P1P2	GGTCAAAAGAGTCTAGCTGT	0	4.75499	0	0
C14orf93_+_23479309.23-P1	GCAAAGAGCCATACGACCTT	0	4.75256	0	0
MAGED2_-_54834203.23-P1	GTTCGAGAGGGACTTAGAGA	0.511671	4.75051	0	0
LEAP2_+_132209728.23-P1P2	GCCCGGCAGGAGGCTCCAAT	3.11843	4.75008	0	0.00503112
TXK_+_48116534.23-P2	GGTCTTCCACTAGTGAAGGA	0.084514	4.74931	0	0.570917
SYNGR3_+_2040456.23-P1P2	GAGACCCGGGGAGGAGGTAG	0.600515	4.7486	0	0.0458921
ZNF142_+_219523961.23-P1P2	GCTCGGAAGGAGGTACTGAA	0	4.74851	0	0.452686
KRT9_-_39728224.23-P1P2	GCTGCGGCTCAAGTAGGACG	0.958864	4.74814	0.208968	0.576854
PSG2_-_43576079.23-P2	GAACGGTAATTGGTGTATGA	0	4.74787	0	0
KRTAP10-8_+_46032012.23-P1P2	GCAGCAGGCGTCAGCCATGG	0	4.74724	6.42161	0
NOS1_+_117799093.23-ENST00000317775.6	GCTCCTACCAGGAGGCGAGT	0	4.74414	0	1.01556
LEKR1_-_156544171.23-P1P2	GCTAGTCGAAGTCGAGGTGA	0	4.74083	0	3.87687
ASCC1_-_73975523.23-P1P2	GACTGCTCGGAAGGAAAGAG	0	4.74041	0	0
FLCN_-_17140466.23-P1P2	GGAGCGACCACACTCACTCG	0.560335	4.74013	0.198741	0.0846166
QPRT_-_29690538.23-P1	GCATGGACGCTGAAGGTAAA	0	4.73474	2.71274	2.66873
FGF5_-_81187920.23-P1P2	GGAGGCACGCAGCCGCACAG	2.18668	4.73471	2.16505	1.17435
ACKR2_+_42850956.23-P1P2	Gtcccgtactgtatcctgaa	0.238944	4.73254	0	1.94517
INMT_+_30792174.23-P1P2	GGCTCCACCCCAAAGACCTA	0.111653	4.73133	0	0.173888
ITGAX_-_31366590.23-P1P2	GCTAGTCATGACCAGGACCA	4.04485	4.73073	0	0
TLE2_-_3029012.23-P1P2	GGAGGCTGCCCGAAGAAAGA	0	4.72899	0	2.26115
FDX1_-_110301034.23-P1P2	GCGCGGGCCCGGAGCAGGTA	0.416854	4.72779	0.782825	3.80919
UGT3A2_+_36066882.23-P1P2	GCGTAGAAGTGAGCATGGCT	0.15727	4.72426	0.885549	0
ARID3A_-_926067.23-P1P2	GGGCTGGCGGCTCGGTGAGT	0.267106	4.72186	1.76905	0.230854
FAS_+_90750949.23-P1P2	GACCTCAACGTGGAGCGCAG	0.209299	4.71508	1.30107	0.0928439
CDK17_-_96793869.23-P1P2	GATGCAAGTCCGGGTCTCAG	0	4.71255	20.6545	0
TRANK1_-_36985936.23-ENST00000429976.2	GTCGCTGGTCAGGAACCTGT	0	4.71228	1.25129	0
EVA1A_-_75787662.23-P1P2	GGACCCAGCCTACAACACCT	0.746679	4.70992	0.508873	4.23124
TOMM20L_-_58862660.23-P1P2	GcgcccAACGCTCGGCTTGT	0	4.70802	0	0
ORC5_-_103848433.23-P1P2	GGAGCCTCTCCCGAGTCTGG	0	4.70775	0	0
PSMD4_-_151227289.23-P1P2	GAAAGCACTATGGTGTGGTG	0.0220537	4.70227	0	0
BACE1_+_117186910.23-P1P2	GGCCGCGAGCTGGATTATGG	0.871966	4.70098	0.253995	0
DENND2D_-_111742843.23-P1	GACCACACTAGCCCCAGAGA	0	4.69996	0	0
SMARCC1_+_47823326.23-P1P2	Gcgaccgggaaacaccgcga	0	4.69964	0	1.14276
CETP_+_56995934.23-P1P2	GGTGCCTTTGGAGCAGGCAT	0	4.69936	1.57721	2.52683
CERCAM_-_131183383.23-P1P2	GCCGGGCATTGGCACCGAGT	0.458382	4.69222	0	0.201769
ZNF570_-_37960279.23-P1	GCTTCTTTCCGGGCCCGTAA	0.22666	4.69021	0	0.47088
MEF2D_+_156470540.23-P1P2	GACCTTTGGAGCCCGAAAGG	0	4.69018	0	0.964813
TNFSF8_+_117692501.23-P1P2	GCATGTGCCGGCGGGCTCCG	0	4.69001	0	1.12953
LGALSL_+_64681411.23-P1P2	GCCCCGGACCCGGGCCGACG	0.133573	4.68917	0	0.0749306
APOF_+_56756580.23-P1P2	GCCTCATGGGACACAGAACT	0.217177	4.6888	0	0.337969
TCEB3_-_24070127.23-P1P2	GGTCGGTGAGGGCCCCGTAA	0.774847	4.68832	0.689754	0.304198
DOCK8_+_214897.23-P1P2	GGCGCGCCGCAGAGTAGCCG	0.80112	4.68698	3.31991	0
DAK_+_61100744.23-P1P2	GCGAAGGCGCCGCGACTTCC	0.570657	4.68656	0	0.240646
PLCD1_+_38070687.23-P1P2	GGTCCTGGTCATGAAAGTCT	2.26331	4.68414	0.362103	0.515809
AGRP_+_67517402.23-P1P2	GCAGAGGTGAGTCCTCAGGT	0	4.68018	0	0
CORO2A_-_100954559.23-P1P2	GGTGCAGACAGTGCTCATGA	0.151832	4.67932	0	0
HESX1_-_57260395.23-P2	GGAGTAGAAATGAGATATCA	0.960688	4.6773	0	3.23201
C18orf32_-_47013587.23-P1P2	GGCACACTCACCCGCGACCG	0	4.67605	0	4.33637
CDK20_+_90589064.23-P1P2	GAGTCCTAGACCCCCGAGGA	0.5951	4.67541	0	0
POLK_-_74807738.23-P1P2	GAGTCGCGATCCTGAGGTAA	0.430796	4.67368	3.23282	1.84001
SLC12A6_-_34610620.23-P1	GGAAGCTATCAGATACACAG	0	4.6733	0	0
CPXM1_+_2781045.23-P1P2	GCGCCGGCGGAGACAGCTAA	0	4.67308	0	2.15634
ALKBH8_+_107436405.23-P1P2	GGGCGTGCAAGTATCCGCTG	1.7005	4.67161	0.253114	0.599089
UFL1_-_96969778.23-P1P2	GCGCCTGGGAAGAGATTAGG	0.99655	4.67103	0.580866	0
C8orf37_-_96281072.23-P1P2	GGAGTCTGCGCTGAGTGAAG	0	4.6699	8.67559	0
HIST2H2BF_+_149783453.23-P1P2	GATCAACCACCTAACCCCAA	1.28744	4.66936	0.767655	1.18851
ZNF697_-_120190892.23-P1P2	GcccggctgactCCTCACTG	2.83132	4.66676	1.2267	0.887384
LGSN_+_64029422.23-P1P2	GGAGATTAAATGACTAAAGG	0	4.66625	0	0
OR52E8_+_5878666.23-ENST00000537935.1	GCCACCATCCCCAAAATGTT	1.74843	4.66592	2.68699	0.737749
GPR89A_-_145826975.23-ENST00000313835.9	GCTCCACTTCCCACTCCCCG	1.55291	4.6588	0	1.40753
CWC22_-_180871781.23-P1P2	GTCTGCCTGCGGGGACTCCA	1.02384	4.65758	0.723525	0.444902
RHBDL2_-_39395190.23-P1	GGCCTAGCTGCATTCAAACA	0	4.65435	1.9194	0
CC2D1B_-_52831845.23-P1P2	GCGACAGGAAGCGCCAGCAG	0	4.65306	0	0
LPXN_-_58343285.23-P1	GTCTTGTCTCACAGGCCGTG	0.368109	4.65228	5.30506	0.915775
CENPM_+_42343134.23-P1P2	GGCTCTAGGGGCTGGACTCA	0.518913	4.65115	0	0
C19orf35_+_2282209.23-P1P2	GCGGGCTGCGGTCTGACAGT	3.0086	4.64881	0	0.236177
DSCR4_+_39492998.23-P1P2	Ggtttcctgtgtcatcatgg	0.596227	4.64752	1.18454	0
ANO7_-_242157703.23-P1P2	GCCTGCCGCGCGCCTACTAC	0	4.64689	0.513767	2.68073
ZNF106_-_42749715.23-ENST00000263805.4	GTTGCTCTGGAGCACACCCA	0.790222	4.64474	0.228566	0.243505
non-targeting_01693	GGTAGAGTTGTGCGTGCCTT	0.152621	4.64233	0	0.651883
S100A11_+_152009172.23-P1P2	GTGGCCGCCTAGGGTAGCAG	0.435157	4.64209	0	1.26895
C22orf23_-_38349389.23-P1P2	GCAGGGAAGTCTCCTCGGGA	0.396967	4.64193	0.448458	9.96545
WDR96_-_105991717.23-P1P2	GGGGTCGCAGAATAAGGAGT	0.252431	4.63913	0.941135	0.439454
TPTE2_+_20110876.23-ENST00000382977.4	Gtcgaagcagtacaaatcag	3.68817	4.63299	0	0
DOC2A_+_30022285.23-P1	Ggactccgcgctctcctcgc	0	4.63205	1.49747	0.128272
CD5_+_60869984.23-P1P2	GCTGGGCAGCTGGGCACCGC	1.75624	4.63144	0	0.406971
DHX32_+_127584581.23-P1P2	GTCCGGGAGCCGCGCCTCAG	2.25697	4.63132	1.78643	0.684672
MELK_+_36572933.23-P1P2	GCCTGCTGTCCTGAGAGACG	1.50323	4.63086	0.691268	1.68418
LRRC59_+_48469661.23-P2	GGGGCACCTGGAGCTTTGTG	0.463132	4.63051	0	0.159978
SOBP_-_107811779.23-P1P2	GccaccaccaccgccGGCGG	0.853651	4.62627	0	0.285317
NQO2_-_3000151.23-P1P2	GGGTTCCGGGCTGCTTAGGT	0.14984	4.62552	1.88039	0
GRTP1_-_114018449.23-P1P2	GGGCGCTTAAGTCCTTCCGG	0	4.62528	0	0.424159
ADGB_-_146920345.23-P1P2	GCCTGCAGCAAACTGTGCCA	7.63331	4.62469	0	0
PPARD_-_35310354.23-P1P2	GcgcggAGCGTGTGACGCTG	0.417302	4.62456	0.118087	0.738027
CES4A_+_67034908.23-P1P2	GCCACAGCTGCGGTCCCAAA	0	4.62427	0	0
PIK3CA_+_178866166.23-P1P2	GCAGCAGCCCGACACCTCAG	0.455314	4.62316	0	0.588212
TMEM14B_+_10748047.23-P1P2	GCACAGCAGCCAGGTCTCTC	1.39399	4.62211	0	0
CEBPA_+_33793394.23-P1P2	GCGCGGGCGAGCAGGGTCTC	0	4.6218	0	0
HSPB1_-_75933129.23-P2	GCCCCCCAAAGGCAAGCACG	0.016148	4.61361	1.96095	0.34448
CDR2_+_22385893.23-P1P2	GGCGGCGGCGTGAAGACTGG	0.386537	4.61351	4.96952	0
PRR23C_-_138763472.23-ENST00000413199.1,ENST00000502927.2	GCGGCTGCCCATCACCTCGA	0.473631	4.61291	0	1.27531
FNDC4_+_27717691.23-P1P2	GGGCCGCCCGGGCAATGCGG	1.84335	4.60747	0.00234425	1.18041
CASP10_-_202047842.23-P1P2	GTCAGCAGGAAACTAGTATC	0.264128	4.60543	0	0
FAM209A_+_55092361.23-P1P2	GCTCTCTAGAGACATGACAT	0.266811	4.60428	0	0.299766
MUC4_-_195538778.23-P1P2	GGACGTGAGCCCGTCCCCTC	0	4.60243	0.740334	0
BECN1_+_40975887.23-P1P2	GCCACGGCCTCAGGGATGGA	0.793553	4.60138	8.68189	0.576533
FAM169A_-_74161859.23-P1P2	GCGCCAGGCCCAGCCCGCAG	2.19454	4.59983	1.47547	0.971336
SNX32_+_65601448.23-P1P2	GCCGAGGAACTGACCGAGTG	1.73111	4.59972	0.470749	0.528635
RNF11_+_51701958.23-P1P2	GGACGGCGGCAGCCAGAACG	0	4.59971	0	0.0836224
SYBU_-_110661029.23-P2	GCTCTCGGTGACCTAATGTT	0	4.59902	2.02707	0
OSCP1_+_36915636.23-P1P2	GATACTCCCAGTGGACACTA	0.0761193	4.59708	0.265584	0.392509
ACIN1_-_23563847.23-P1	GCTCAGGCCAGCAACGCCGT	0	4.59629	5.46539	0.461355
OSBPL5_+_3186113.23-P1P2	GCTCGGCTCCCCACTTGGTG	0	4.59175	0	0.527095
GCM1_+_53013527.23-P1P2	GAAGAAAGCCAGAAATCCCG	1.54981	4.58928	0	0
ACADVL_-_7123665.23-P1P2	GGGCAAGCCAGGGTGCCCTA	0	4.58777	1.03259	0
LRRN2_+_204654806.23-P1P2	GAGCGCGAAGCCGGGAAGAG	1.13581	4.58759	0	0.747966
MAGEB18_+_26156909.23-P1P2	GCATAAGGCAGGAGCGGGGT	0	4.5855	0	0
COX6A2_-_31439627.23-P1P2	GTGGCCAAGCCCCGGGTCAG	0.518015	4.58353	0	0
RD3_+_211665097.23-P1P2	GGACCTCAGAGGTAAGATGG	2.43012	4.5831	1.06363	0
CAPN2_-_223900229.23-P1P2	GGGTGAATCATCGCTCGCAG	0.831754	4.58183	0.208985	2.16772
EDDM3A_+_21214110.23-P1P2	GCAGGTCACTGATTGTAGTG	0	4.58162	0.388696	0.540442
LAMA2_-_129204486.23-P1P2	GCAGCAGCAGCGGCAGTCAC	0.615344	4.579	1.83341	5.13494
PPP1R3A_-_113559097.23-P1P2	GAGAACTGTACGACTAGTAG	0.167723	4.57726	0	0.166131
AP3M2_+_42010859.23-P1P2	GTCCGGGGTGAAGAGCGCAG	0.0854588	4.57697	0	0
CYB5R3_+_43045362.23-P1P2	GCCGGGCGCGACGGTCTcgg	3.52724	4.57607	0	0
CD40LG_+_135730319.23-P1P2	GCAAAGTGGCCACCTTACTC	0	4.57363	0	1.91307
MSH6_-_48010753.23-P1P2	GCTGGCCCTGGGCTCGGAGG	1.20392	4.57333	1.44555	0.0901884
SIRPG_-_1637949.23-P1P2	GACGCTGTAAGCATGAAATG	0.403949	4.57255	3.48606	0.238249
HEBP1_-_13152771.23-P1P2	GACCCCCCTCCTCTCACCAC	1.23375	4.57085	1.07989	0.22371
IL5_+_131879164.23-P1	GAGAACGTTTCAGAGCCATG	0.38436	4.57065	0	0.192969
SPIN2B_+_57147882.23-P1P2	GGGAGGGCTAGCGAGCCAAG	0.75154	4.56841	0	0.358251
OVGP1_+_111965645.23-P1	GCTGTTTGCCTTCCGGAAGG	0.131493	4.56768	1.21744	0
ITFG3_+_284844.23-P1	GGCTCACTCACCTGCCGCCG	0.635675	4.56623	0	1.15662
ACOT6_+_74077926.23-P1P2	GAGCTGGGAACATAGCAGGG	0.185565	4.56424	0	0
FAM81B_+_94728946.23-P1P2	GatacgaCAAGTTCTAATAA	0	4.56391	0	0
DNALI1_-_38022557.23-P1P2	GCGGCAAACAAGGCCCACAC	0.146474	4.5636	0	0.881391
DDX55_-_124086714.23-P1P2	GCCATGGAGCATGTGACAGA	1.52963	4.56344	0.529743	0
S100A2_-_153537989.23-P1P2	GCAGAGGTACTCACCAGACC	0.289828	4.56322	0	0.0585996
BDH1_-_197282430.23-P1	GATCATGCTGCTGGAGACGC	0.503098	4.56077	0	1.4156
F11_-_187187371.23-P1P2	GCCTACACAAGCTCATTCAG	0	4.56018	2.36104	0
SOX4_+_21594436.23-P1	GAGACCGTGCTAAAGTAGAG	1.52676	4.55907	0	3.56062
IFI44L_+_79086136.23-P1P2	GCTGTGGCTTCAGAGACTCT	0	4.5551	0.541452	0.306588
LDB1_-_103874770.23-P2	GctctcAGAATGAGGCCCCA	0.475084	4.5547	0	0
GOLGA8A_+_34699864.23-ENST00000360553.3	GCGTAAAGGGACAGAGATTG	0.700075	4.55421	2.70393	0
GMNC_+_190580357.23-P1P2	GCTAGTCCGCTGGCAAACTT	0	4.55366	0	0
GNPAT_-_231376999.23-P1P2	GCGCCCGGGATCCTGTGTAG	0	4.5491	9.49973	0
PDE6H_+_15126406.23-P1P2	GCCTCACACTCACACCATCC	2.49691	4.54805	4.72479	0
RPS6_-_19379847.23-P1P2	GCCCCGCGGAATGACTCTGG	1.39136	4.54664	0	0.145663
ETS2_+_40178296.23-P1P2	GTAGGCGACCCCGAAGACAG	0.167085	4.54576	0.519872	0.334786
CD47_+_107809817.23-P1P2	Gcggtcggtcctgcctgtaa	0.461351	4.54132	0.538035	0
MYL12A_+_3252296.23-P2	GTTCAGAGTTGCAGGGAAGA	0	4.54056	0	0
GPX1_+_49395777.23-P1P2	GCCGCCGGCCAGTTAAAAGG	0.0380579	4.53872	0	0
SF3A3_-_38455199.23-P1P2	GCCCTCGCCAACCCAAAGAG	0.979458	4.53738	0.528486	0
PBRM1_-_52719581.23-P1P2	GCCTGCCGGCAGGTGCGACA	0	4.53698	0	0.525415
FAM134A_+_220042971.23-P1P2	GGCGCCGCGGAGGACAGCAG	1.80904	4.53647	0	0.46069
ITK_-_156608278.23-P1P2	GGTACAGTAAAAGTAATCAG	0.328809	4.53571	0.737285	1.07528
CALML5_+_5541495.23-P1P2	GGACGCTGCCCGGATCCCTG	0.237387	4.53521	0	0.385717
MLC1_-_50523828.23-P1P2	GAGCACTGGTCTCTGGGTGA	0	4.53171	0.979304	0.236393
TMEM114_-_8621759.23-ENST00000568335.1	GGATCAGCAGAATAGAGCGA	4.05857	4.53169	0	1.20632
HMHB1_-_143192204.23-P1P2	GGCAGGAAGTCCCTCTGGGT	0	4.52717	0	0
TMEM89_-_48658756.23-P1P2	GGTGTGGACACAGGGACAAT	0.117996	4.5271	0.319605	0.469344
COX7A2L_+_42587912.23-P1P2	GCCAGTGTGACCCGAGTCAG	2.87494	4.52497	0.986027	0.667198
FOXI2_+_129535923.23-P1P2	GGAAGTTACCAGCCACGTAC	0	4.51772	0	0
OR6C76_+_55820502.23-ENST00000328314.3	GGCTGTAAGCCCATGGCCAG	0	4.51698	0	0
AHR_+_17338717.23-P1P2	GGCGCCGCGCCTCAACGCCT	0.179604	4.5163	0	0
TTC13_-_231114350.23-P1P2	GCCCCCCAGTCCCCGGACTG	0	4.51541	0	0
ZIC4_+_147123946.23-P2	GCCCCACTGACACTAAGGGG	1.1182	4.51294	0.787566	0
ULK2_-_19770755.23-P1P2	GGCGCCCCCGGGGCACACAG	0	4.51127	0	0
FGFR4_-_176514342.23-P1P2	GGCCCTGTGCAGCTACCCTC	0	4.51066	0.659264	1.11987
CARD8_-_48759175.23-P2	GTAACGCTCGCAGAGGAGGT	0.432241	4.50979	0	0.617563
HEATR1_-_236767573.23-P1P2	GCCCGGAGATGCAAAGACGA	0.167332	4.50972	0	1.21016
SPRR2E_-_153066902.23-P1P2	GCACCAAACTTGCTGGATTC	0	4.50715	0	1.9439
DUSP9_-_152913031.23-P1	GGGGAGATCTAGGCCTCGAA	0.202521	4.50579	0	1.43013
HIST1H2BB_-_26043875.23-P1P2	GGGGCTGGAGCAGACTTAGA	1.63471	4.50529	0	0.389871
OOSP1_-_59706352.23-ENST00000398992.1	GGTGGGTGGTGGTAGGAACT	1.29984	4.50522	0	0
CNTD2_-_40730399.23-P2	GCCCACCCCGGAAGTACCTC	0	4.50469	0.634929	0.107785
CLEC1A_-_10251537.23-P1P2	GTGCATCTGGATTCCTACAG	0.219464	4.50325	0.556007	2.04682
LPIN3_+_39969571.23-P1P2	GCTACGTGCACAGGCTCCAC	1.00825	4.50223	0	0.177089
HTRA3_+_8271537.23-P1P2	GCTCAGGCTGGCGGGCGTCA	3.70149	4.50069	2.06954	1.64682
IQSEC3_-_176400.23-ENST00000326261.4,ENST00000538872.1	GGGCCGCCGCGTCAGCACCA	0.712941	4.4956	0.197246	0.102647
APTX_-_33001547.23-P1	GCCCAGCCAGCAGAAGAGAT	0.205577	4.49553	0	0
GGA2_+_23521769.23-P1P2	GGACGCTAcagcggctgaag	0.303327	4.49541	0.536424	0
OVCH1_+_29650519.23-ENST00000318184.5	GCTGGGCACCAGGACTGCGG	0	4.49465	0.528167	19.5284
ARHGAP32_-_129061955.23-ENST00000310343.9	GTAGGGAGTGGACAGGACAA	2.2308	4.49414	3.0088	0
GATSL3_-_30685415.23-P1P2	GAGCAGCTTGATGAGCGGGT	0.126973	4.49378	0.923734	1.10707
NOL3_-_67204901.23-P1	GGAGCTGTGTGAGCCTCAAA	0.369386	4.49289	0	1.62543
BBS10_+_76742151.23-P1P2	GCTGCAAGCTGGTCAAAAAG	0	4.49099	0.323921	0.480975
SACS_+_24007792.23-ENST00000382298.3	GGAACTGCTGATGGCACTGG	0.387841	4.49016	0	0.0207105
NOVA1_-_27067129.23-P1P2	Gatgccgagagaggagcgag	2.08763	4.4901	0.37769	0.270393
UNC5A_-_176237585.23-P1P2	GGCTGCGCTCCCGTGCCCAA	0	4.48387	7.08168	0
SLC24A5_+_48413294.23-P1P2	GCAGATGTGCAGTGGCCCAC	1.20177	4.48355	0	0.235738
SOX6_+_16362742.23-ENST00000316399.6	GGCCTGTGCAGCTGATGGAG	0.317119	4.48267	1.2945	1.34816
C6_-_41213213.23-P1P2	GCCAGGTGCATGACTGACCT	0	4.48249	0	1.68072
SLC25A1_+_19166206.23-P1P2	GCGGACCCGAAGCCGCCACA	0	4.48182	0	0
LRRC36_+_67381670.23-P2	GACAGGAATGTACCCACTGA	0.0521014	4.47891	0	0.0101263
GNRHR_+_68620058.23-P1P2	GAGGCTTGAAGCTCTGTCCT	0	4.4787	1.4746	0
PPY_-_42019414.23-P1P2	GGAATGAACTCGGGAAGCCA	0	4.47324	0	0
ETFB_+_51869593.23-P1	GTGCGGGCTGACCCTGTAAG	0.698887	4.46924	0	0.116886
PURG_-_30890806.23-P1P2	Gcctcctgcggccgctgcgg	0.399545	4.46866	1.73202	1.29326
MMEL1_+_2564471.23-ENST00000378412.3	GGCCCATGCCTGCATCACAA	0.0975595	4.46861	0	0.104017
ELOVL2_-_11044169.23-P1P2	GGGCCCCGTGCATGCAACAG	1.0215	4.46671	0.481677	2.99102
ZNF800_-_127032715.23-P1P2	GCTACCGCCGCGGAGCGCGT	0	4.46557	0	0.0573563
TSPAN32_+_2323877.23-P1P2	GGACGCCCCAGCACACTCAC	0.725903	4.46448	0.268424	1.31633
METRN_+_765591.23-P1P2	GCCCACGCTGCCGGGCTCCT	0	4.46328	0	1.7655
IFNAR1_+_34697355.23-P1P2	GAGGAGGACGACCATCATCT	0.398989	4.46284	1.05412	0.195089
CCDC78_-_776851.23-P1P2	GCGGAGAACTCGGAAAcgac	0	4.46254	0	0
RFXANK_+_19303977.23-P1P2	GGGCTCCCCATAATGAGTGA	0	4.46092	0	1.16338
PAFAH2_-_26324239.23-P1P2	GAGGTAGGGCCGAGGAATCA	0	4.45935	0.578202	0.577664
SLC5A9_-_48688614.23-P1P2	GCTAGCAGGGGAGGTAGTAG	0	4.45744	0.362119	0
XCR1_+_46068907.23-P1P2	GTGTAAAGAGGTGTAGATTC	0.319528	4.45728	0	0.0365568
TTC19_-_15903148.23-P1P2	GTCTGGCCTGCAGTGCGCAG	3.3929	4.45703	0	1.39988
ASIP_-_32781974.23-P1P2	GGCTCCTGACTCCAAGCTGT	0	4.45688	0	0.158769
GALNT18_-_11643553.23-P1P2	GCGCGCTGCTAGGAGAACAG	2.42212	4.45531	0	1.00598
SLC19A3_-_228582383.23-P1P2	GGAACGTGGGATGTAACCAT	0.404129	4.45189	0	0
COMMD4_-_75628438.23-P1P2	GGCTTCTTGGCGCGATGGTG	0	4.44978	0	1.52723
TTC30B_-_178417525.23-P1P2	GGTTATGGGTGCGGTTACTA	1.81986	4.4475	0	1.7744
ADAMTS1_-_28216582.23-P2	GCTTGCAGTGCCGGGTCCTG	1.10559	4.44223	0.533726	0.405636
SFTPA1_+_81370683.23-ENST00000372308.3,ENST00000398636.3,ENST00000428376.2	GGCCTCCAAGTCAGAGGGTA	0.315378	4.4422	0	0
SPRR2G_+_153122947.23-P1P2	GTCATTAAAACTGGTAACTA	0	4.44163	0.826525	2.11978
RGMB_+_98109384.23-P1	GAGCCCTAGCGACCACCCAC	3.39355	4.43997	0	0.316166
TMEM27_-_15682866.23-P1P2	GTGACAGAGTTCAGCATGAA	0.454788	4.43961	0	0
CD5_+_60869978.23-P1P2	GAGCTGGGCACCGCAGGTGA	1.98767	4.43808	1.41385	0.662196
CHRNA5_-_78857911.23-P1P2	GTAGGCTGAGGCTGCTGTCC	0.34395	4.43776	0	0.914913
COX10_+_13973180.23-P1P2	GCGCAGAAGCCGGATGGAGG	1.11931	4.43711	0.344859	0.00136232
ABL1_-_133589228.23-ENST00000372348.2	GGCGAGAGCGGCCACTAGTT	0.301987	4.43626	0.217422	0
CFLAR_+_201981276.23-P1	GCTGCTGCAATGCTGACTCA	2.17153	4.43438	2.32815	2.14745
ABCA3_-_2390704.23-P1P2	GCTGCGTGGCCGCCCTGGAG	0	4.43227	0	0.706725
OR5AS1_+_55798229.23-ENST00000313555.1	GAGCCATTGCTGCCAGGATA	0	4.42513	0.18681	0.269987
MAT2B_+_162930590.23-P2	GCCGGGTCAGTAACTAAAGT	0.708583	4.42473	0	0.230931
ZNF438_+_31287935.23-P2	GTCTCTGGTATGTATCTATG	2.18226	4.42207	0	1.01908
EPT1_-_26569157.23-P1P2	GGCTGGCTTTGATAAGTACA	1.41376	4.42199	1.94015	0
GRIN2D_-_48917386.23-P1P2	GAGTCGTAGCCCCAGACCTC	0	4.41934	0	0
FAM122A_-_71395132.23-P1P2	GAGCTGCCTCCGGGTACGGG	0.196414	4.41805	0	0.221302
SORBS1_+_97321075.23-P1	GGCCCGCCCGGCGACCAGCA	1.54385	4.41635	4.74601	4.4368
FNDC3A_-_49550936.23-ENST00000541916.1	GCCTGGCAGTTCCTCTCCCC	4.0239	4.41599	0	0.454382
non-targeting_01549	GCCAACACGCCCAATCAGCA	0.102249	4.41415	0	0
CHRNA2_-_27336543.23-P1P2	GAGCAGAAGACTTACATGAG	0	4.41239	0	0.601162
OXLD1_+_79633244.23-P1P2	GCCTGTGTGCGAGCCCTCCT	0.908335	4.41148	0	0.202105
NUDT6_-_123843703.23-P1P2	GGGCAAGCATCGCGCGCCAG	0.624746	4.40971	2.53141	0.0390729
CHTF8_+_69166046.23-P1P2	Gagcgggagaagggcggaaa	0.156554	4.40957	1.09447	0
FBLN7_+_112895950.23-P1P2	GCCTGGGCTAAGGACGAGGG	0	4.40676	0	2.17286
PYROXD2_+_100174487.23-P1P2	Gggagaatgacaggaagact	0	4.40563	0	0
SERPINB2_-_61555133.23-P1	GAGGGCGAGTAAAATTTAAG	0	4.40431	0	0
GJC2_-_228338007.23-P1P2	GCAGCTGGCAAGCGGGAGGG	0	4.4041	0.986776	0
PISD_+_32024094.23-ENST00000382151.2	GCCCACAGCTGGTGATATGG	0.117895	4.40256	0	0.412534
C2_-_31895533.23-P1	GCCCCTAGGGAGGACACCAT	0.351318	4.40037	0	0.340678
TTC6_-_38080450.23-P2	GGAGCGCGTCCTCTCTTCGG	0.831043	4.40005	0	0.210782
LRRC10B_-_61276238.23-P1P2	GGCCAGTCGGCCTCCGGCGG	1.35424	4.3998	0.0997196	0.0644604
ITGAD_-_31404889.23-P1P2	GGTGTGACCTGAATGAAGAG	0.533398	4.39962	0.222155	0.227677
VPS13D_-_12290183.23-P1P2	Gccgggacaccgacaggtag	0.420018	4.39959	0.695907	0
ATP6V1E2_+_46769509.23-P1P2	GCCGATGCTGGGAGAAGACG	0.47003	4.39774	0.864575	0
CCDC177_+_70040292.23-ENST00000599174.1	GAGAAGGCAGGAGCGGAACC	0.0670552	4.3977	0	0
CDC42EP1_+_37956971.23-P1P2	GCTCTCCGCGTGGGCCTCGG	0	4.39725	0	0
PRDM16_-_2985798.23-P1P2	GGCTTCTGGACTCAAGGAGG	0	4.39586	0	0
UFM1_+_38924276.23-P1P2	GAAGAGATGAAGACTGCGTG	0.0768614	4.39535	0.170203	0.0311448
RNF138_-_29672311.23-P1P2	GTCGGGGTCGGGGTGAGTAG	0.56619	4.39415	2.52724	0
KLK11_-_51529838.23-P1	GGGCCCAGTGGCGGCGGAGA	0	4.39197	5.92221	43.771
TUBB2B_-_3227808.23-P1	GCAGCGTCCTCCTGGTCCGG	1.78723	4.39166	0.77145	2.07999
ATP10A_+_26108493.23-P1P2	GgcgggcggcgAGGACAAGG	2.9141	4.39116	1.20004	0
R3HDM2_-_57824348.23-P1P2	GCTTGGAGCAGTCCTTCCCG	1.64289	4.3876	0.987536	0.47846
MYBPHL_-_109849584.23-P1P2	GACCTTCAGCTTGGATCCTG	6.37352	4.38727	0	0
TAOK3_-_118796900.23-P2	GTAAGTTATAAGAACACCCC	0	4.38715	0	0
FAM102B_-_109102969.23-P1P2	GGCTCGCGGCCCCGGCCATG	1.57033	4.38679	0.523066	0.350767
GNRH1_+_25281708.23-P1P2	GCTGCCTCTAAACAGGTAAA	0	4.38439	0	0
TRAPPC2L_+_88923904.23-P1P2	GCAGCGCTGGACGGGAGAAC	3.94131	4.38433	0.124913	0
SAA4_-_18258298.23-P1P2	GCCAGATGAAATTTCAGTAA	0.456069	4.38253	1.84353	0.687871
NDUFS1_-_207024153.23-P1P2	GGGTCGCTTATTCAATATGG	0	4.38146	0	0
CDKL5_+_18443786.23-P1P2	GAGTCCCCCACTTCTAGCAG	0.840157	4.38039	0	0.375223
ST6GALNAC3_-_76540822.23-P1P2	GTGCAGACTGTTGGCTCCAG	0	4.37883	0	0
HRK_+_117318828.23-P1P2	GGGCGGAACTTGTAGGAACG	0.475843	4.37871	0.694163	0.0452085
ZFPM2_-_106331079.23-P1P2	GGGCCGAGCCTGGCCAgcgg	1.44925	4.37776	15.2344	3.17183
VPS39_+_42500373.23-P1P2	GAACACTCTGGGCGAGACGG	0	4.37696	0	0
TAF1D_-_93470923.23-P2	GACTGAACATAAGGCATGTG	0.344822	4.37611	0	0.123283
CREB5_-_28475637.23-ENST00000396300.2	GAGAGTGGCTTGTGGCATGA	0.360316	4.37596	0	0
UBA5_-_132379254.23-P1P2	GCGCTGGGTGCACGTCCCCA	0.468675	4.37418	0.0924097	1.0374
IFLTD1_-_25706145.23-ENST00000282881.6,ENST00000458174.2,ENST00000539744.1	GAAGGATGTCGGACAAACCA	0.0358872	4.37221	0.429941	0.281354
IL36G_+_113735641.23-P1P2	GGACTATACCTGGCAAGAAA	0.219364	4.37148	0.784113	0.996746
ATAD3C_-_1397877.23-P1P2	GTAGAGAGTCCCTCTCAAGG	0	4.37029	0	0
CRYAB_-_111782452.23-P1	GTGGATGGCGATGTCCATGG	0.632754	4.36789	0	0.283787
CD86_-_121796729.23-P2	GTGAGTTCTACCGTCAGTCC	0.303827	4.36657	0.588918	1.60672
MYO1E_+_59665038.23-P1P2	GCAGAGGAGTACGGATTAAG	0.549271	4.36529	0.50294	0
RTN4IP1_+_107077332.23-P1P2	GTAAGGAGAGCGGGCAGGCA	1.83105	4.36499	0.44067	1.02686
CD207_+_71062896.23-P1P2	GTGAGCACTCAGGATGACTG	0.48273	4.36457	0.238774	0.0181536
DUSP14_-_35852044.23-P2	GCTGCCGAGTGCATCTTGAT	0.670241	4.36452	0	1.33277
KRTAP5-11_+_71293878.23-ENST00000398530.1	GCTCAATCCGCCAGAATCAT	0	4.36371	0	0
NDUFS4_-_52856546.23-P1P2	GCAGACGTTGTGGCGGAGAA	0.21408	4.36335	0	0.343072
CES3_-_66995147.23-P1P2	GACAGCCCTTTAGAGATCGG	0.376617	4.35936	0.110864	0.453632
SLC22A1_+_160542970.23-P1P2	GCCAGAATGTCATCCACGGT	0	4.35814	8.53151	0
HPS4_-_26879547.23-P1P2	GTACGGGACTGGGAAATGGT	0.403083	4.358	0.425794	0
HES2_-_6479683.23-P1	GTCACCTCCCGGCCCAGCAG	1.59776	4.35724	0.148421	1.56536
RSPO4_+_982943.23-P1P2	GACGCCCTCACTAGACCTGG	0	4.35501	0	1.48305
non-targeting_01538	GGACTCCCTCGCCCTGGTGA	0.456469	4.35423	0.48957	0.128871
DNAJC24_-_31391459.23-P1P2	GGCAGCGCCTATGTGAAGTT	0.265582	4.35406	1.09858	0.0732975
SCN5A_+_38691154.23-P1P2	GAGCCGCGGAGCCGAGACGG	2.33372	4.35342	0.205036	0.859874
KPNA2_+_66031904.23-P1P2	GGCGATGCGGGGGGAATCAG	0.18672	4.35202	0	1.0419
SDSL_+_113860559.23-P1P2	GGCCAGGGCTGGGACACCTC	0.49866	4.35143	1.40466	2.04966
NBPF9_-_144812017.23-ENST00000281815.8	GACGTCCTGTCTTCTCTCTG	0	4.34668	0	0
FANCM_+_45605620.23-P1P2	GCTTTCCTGAAGGGAACCAG	0.0347523	4.3436	0	0.497603
BEST2_-_12862897.23-P1P2	GACCTGGAGGCTTAGGGACA	0.685859	4.34358	0.191005	1.13144
CDC25B_-_3776960.23-P1P2	GAAGTGGCAGCTGCAACTAG	0.137902	4.34355	0	0
BCAR3_-_94312743.23-P2	GGCCTGGGCCTGCAACTCTG	0	4.3416	2.1956	0
PTGDS_-_139873880.23-P2	GGCTGCCCCACCAGCGTCAG	3.58427	4.34148	0	0.814666
MTHFD2_-_74425771.23-P1	GCAGTCACCGGCGCGGTCTA	2.70906	4.34013	0.730404	0.157103
NAPEPLD_-_102789448.23-P1P2	GGCCCTGTCGCTCACAAGTG	0	4.34008	0	0
SLC12A8_+_124930153.23-ENST00000393469.4	GGTGCAGGAGCTCTTCCATG	0.371814	4.33888	0	0
NRG2_-_139422409.23-P1P2	GGCTGCGGCTCGCGAACGGG	0.826399	4.3387	0	1.60445
UNC13A_+_17798681.23-P1P2	GCCGGAAACGATCTAGACTG	3.03029	4.3384	0.344929	1.79636
ACTL8_+_18081855.23-P1P2	Ggcaaacgcctgcacgagag	0.35001	4.33709	0	0
SMG5_+_156252360.23-P1P2	GGCGTGAGAGCAGCCACCGA	0.0396536	4.33477	1.1991	1.04083
THOP1_+_2785476.23-P1P2	GGGCGGCGCGCGCACAGGGA	0.944285	4.33247	0.636598	1.80617
SLC26A11_-_78194246.23-P1P2	GCTGTCCCCGGCGATTCCTG	0	4.33143	0	1.09288
LCE1D_-_152769583.23-P1P2	GACCCTGTCTCTGCCTGCAA	0.13841	4.32951	0	0.00620423
TMED9_+_177019626.23-P1P2	GAACATGCCAAGCCCCGGGG	0	4.32951	0.436994	0.0418902
KMT2A_-_118307665.23-P1P2	GGGCGGCAGCGGAGAGGTAA	3.07079	4.32942	6.01908	1.46079
CASKIN2_-_73511543.23-P1P2	GTCCCTGGCACTCAGGACGG	0	4.32884	0.415264	0.233125
STRADB_+_202316845.23-P1P2	GCCGAGCTGCACTGGCGCAG	0.38204	4.32731	0	0.720288
SAMD15_-_77844181.23-P1P2	GGACCTAGAGCCACCAGAGG	1.51376	4.32552	0.00079098	1.16505
ARHGEF3_-_56835924.23-P1P2	GCCAGCTCCACGATGCCGGG	0.535612	4.32542	1.64615	0.0991263
EXOSC2_-_133569408.23-P1P2	GTAACTCCCCGCGGGACCCA	0.135283	4.3236	2.35292	0.0163774
MTRR_+_7869735.23-P1P2	GCGGCCGCGGGCAGAACTCA	0.632029	4.32357	0.188254	0.482089
VRTN_+_74815591.23-P1P2	GGGAGATAGGCAGACgggtg	0.548767	4.31772	0	1.61414
GPR183_+_99959143.23-P1P2	Gctcaggggtagaattccta	0.317801	4.31734	0	0
SMYD1_-_88367747.23-P1P2	GGGGTGGTGAAGGTGAGCAA	0	4.31693	0	0
AOAH_-_36764071.23-P1P2	GGAAAACCCAAGTTGCACAG	0	4.31456	0	0
RAP1B_+_69004844.23-P1P2	GccgccgcgGCTTCCCTCAG	1.85395	4.31442	2.91162	0.736793
ZRANB2_-_71546527.23-P1P2	GGCCGCCTCAACCCGTCTTA	0.18403	4.31422	0	0
ZC3H18_+_88636848.23-P1P2	GTCGACACGGGCGGAACAAA	0	4.31052	0	0.545053
SLC22A8_-_62782889.23-P1P2	GACACGTAGCAGGGACCAAG	0	4.30999	0	0
RNPC3_+_104068769.23-P1P2	GGTGCCTGACCAGAAGGGTT	0.403614	4.30799	0	0.740206
HMHB1_-_143192116.23-P1P2	GGCAGCTGTCAGGGCACCAG	1.66578	4.30757	2.83568	0.163845
C9orf169_+_140119679.23-P1P2	GGCGGCCAAGGGCTTACCTG	1.12856	4.30704	3.12292	1.5795
TBX22_+_79270393.23-P1P2	GAACATGGTCAGTAAGGCAG	0.16275	4.30667	3.01075	0.331525
PSMB2_-_36107100.23-P1P2	GGCCCGCTTCCAGGTCTCAC	0	4.30395	0	44.1777
FSHR_-_49381544.23-P1P2	GGAATGCCAGCAAAGAGACC	0.325303	4.30363	0	0.349572
SETD1A_+_30969392.23-P1P2	GACCTCGCGCGGCACCTcag	1.2204	4.30106	0.372884	0.0830063
GPANK1_-_31632723.23-P1P2	GGTCACTCCCTAGAAGATCT	0	4.30009	0	0
SERPINB2_+_61558769.23-P2	GGTGGACGAGATGCTCCATG	0.140323	4.2979	0	2.72002
C1QTNF9_-_24883995.23-ENST00000332018.4	GAACTCTGCAATTGGCTGGG	0.496729	4.2942	0.0513771	0
CISH_-_50649210.23-P1P2	GGCGCAGGACAGGGACTGAG	1.56933	4.29345	1.16977	0.9539
EDAR_+_109605347.23-P1P2	GGCCGAGACGGAGGTGTCAT	0.229081	4.29311	1.03844	0.312569
NPR3_+_32710763.23-P1P2	GAGTGCAGATGGCTCCATCG	0	4.29073	0	0
ECI2_-_4135748.23-P1P2	GCGGGACTCCAAGCTTACCT	0	4.28902	5.80672	0
LARP6_+_71146055.23-P1P2	GAGTCAGAACCGGCCCGTGG	2.37955	4.28576	0	1.266
NR4A1_-_52445642.23-P1P2	GGCCTTAGTTCAGTCTCCTA	1.89448	4.28486	0	0.730633
FAM129B_+_130341264.23-P2	GCAAGGACGTGCTAGGAGTC	0	4.28242	0	0
GK2_+_80329298.23-P1P2	GTGGTGGGAGCGGTGGTCCA	0.286501	4.28089	0	0.609799
C3orf55_-_157261183.23-P1P2	GTTCTTCCCTGATCTCTCGG	6.37827	4.28056	0	0.759247
NDUFAF2_+_60241463.23-P1P2	GTAACAGCGCAAGCAGCCCG	0.241961	4.27874	0	0
CPT1C_-_50194831.23-P1P2	GGACACCATCCCCCTCGCCT	0	4.27711	0	4.94565
SAA1_+_18287752.23-P1P2	GCCTTCCCTGCTGGTTTCTT	0	4.276	0.594023	2.34368
MB21D2_-_192635226.23-P1P2	GCCCGGCGTAAAGTATAGTA	0	4.27568	0	1.84177
TSC22D3_-_106959751.23-P1P2	GTCGATGACGGATCCCAGAG	1.44579	4.27523	0.0130255	2.08072
GPR101_+_136112869.23-P1P2	GGACGGCAGCATGGAGGGTA	1.81681	4.27522	0.672461	0.250557
ZNF282_+_148892774.23-P1P2	GGGTGGCAGACCTCCTCCGG	0.403058	4.27328	0	0.444402
CAPN11_-_44144384.23-P2	GCTGCACAAGACGGAGGACG	0	4.27263	0	0
FOS_-_75746808.23-P2	GGAGGCCGAGCGCAGAGCAT	0.945908	4.26962	0	1.43487
CA5A_-_87969821.23-P1P2	GGTGGAAATCTGAACCCATC	0	4.26885	0	0
CHRND_-_233390918.23-P1P2	GAGATGCACGTCCCAGTCAG	0.0513774	4.26882	7.25154	0
NFYC_+_41157619.23-P1P2	GCGCGAGGAAGTGAGGTCTC	2.48841	4.26824	3.73092	0.0309638
non-targeting_00310	GCGACAGCGGCTCGCCTGCG	0	4.26819	0	1.88469
DMAP1_-_44679204.23-P1P2	GCAGCTGCCGGACCCAGGTG	0.93264	4.26747	0.499667	8.06732
CEP19_+_196438688.23-P1P2	GGGCTTCCTAACAAGATTGT	0	4.26726	1.32196	0
ABCE1_-_146019516.23-P1P2	GCTGTGTGGCTGAAAAGTGA	0	4.26595	0	1.15824
PATE1_-_125616264.23-P1P2	GctttaggGGTGAGTCCCTA	0	4.26518	0	0
DEFB129_+_207958.23-P1P2	GCACCTGGTACTGTAGCATG	0	4.26364	0	1.05947
UACA_+_71055403.23-P1P2	GTCTGGAAGAAACCTCAGTG	0.244913	4.26129	0	0
TCN1_+_59633947.23-P1P2	GCAACATTCTGGTACACTGT	0.864605	4.26056	0	0.0963535
ELAVL2_-_23821557.23-P2	GGGCGTCCAAAATGGACCAG	0	4.25942	0.29805	0.0348963
non-targeting_01073	GGCAGTCCACTATAAAGATG	0.281304	4.25878	0.617382	4.1553
CENPO_-_25016383.23-P1P2	GTGGCCTGGGTGAGCTAGAA	0.447254	4.2556	0	0.143502
PVRL3_-_110790675.23-P1P2	Gcccgcttcagcctcggcag	0.319257	4.25544	16.7145	3.78814
COL8A1_+_99357463.23-P1P2	GAGAGGCTCGCTGGCTCCCA	0.519328	4.25115	0.839176	0
ACAA2_-_47339449.23-P1P2	GCCTGACCACCGAGGCCGAG	1.15482	4.25098	1.18802	0.061344
CEL_-_135939878.23-P1P2	GACTCTGTGGACATCTTCAA	0	4.25007	0	0
KBTBD6_-_41706565.23-P1P2	GTGAAAAAGGCCGAAACTGT	0	4.24954	0	0
ZNF75D_+_134477548.23-P1P2	GTCCTGTGAGAGGGAAACTA	0.70783	4.24793	0	0.434465
CSRP2_-_77272731.23-P1P2	GTACTCACTTGAGTCGGAGG	1.3943	4.24764	0	0.639363
SLC35A5_+_112281002.23-P1P2	GTACGTGGAGAAGCTACAGT	0.90241	4.24524	0	0.537207
SYTL1_+_27668605.23-P1	GTATGGGAGGACACCTTCGC	0.101857	4.24189	0.429426	0.000938508
DHFRL1_+_93781711.23-P1P2	GGATACTTCCCAGGACGCGG	0.0224079	4.24146	0.868403	0.129717
non-targeting_01002	GCACTAGGGAGCGCGGCAGG	0	4.2413	0	0
ZNF740_-_53574531.23-P1P2	GCTTGCCTCGGTCCCGGTGG	0.0185743	4.23926	2.81368	0.781803
TMEM67_-_94767351.23-P1P2	GTCCTTGTGGAGCTAACCAG	0	4.2392	0	0
IRF2BP2_+_234743520.23-P2	GCCCCCTAAGATCAACGGAG	0.381494	4.23873	0.945014	0
PCDHGA3_-_140723876.23-P1P2	GACCGCGGAGAGGATAGACC	1.30701	4.23671	0.483072	0
NFYB_+_104531929.23-P1P2	GTGGAGACGGGAGCCAACCA	4.29675	4.23526	0	0
IGSF5_+_41123216.23-P1P2	GCTTTGGAGGGCTTCAGCAA	0	4.2343	0.852652	0.249179
HNRNPU_+_245027773.23-P1P2	GCGAACTCGGTGAAAGGAAT	0.433878	4.23329	0	0.567875
GH2_-_61959313.23-P1P2	GCTCTGCATGTTTAGGCCTG	0	4.23089	5.43677	3.90267
SMPDL3A_+_123110416.23-P1P2	GACCGTCAGGCCTGAGGGTG	0	4.22941	0.414416	1.50518
MTOR_+_11322584.23-P1P2	GTCCCGGCTTAGAGGACAGC	0	4.22941	0	0
DDX5_+_62501921.23-P1P2	GGCTGTTGAGGGAGTTGAGA	0.153301	4.22931	1.33437	0
DEFB113_+_49936867.23-ENST00000398718.1	GTTTAGAACACAGAACATGT	0.236564	4.22861	0.097392	0
GAN_-_81348889.23-P1P2	GGCCAGCCCGTACATCAGGT	0.101129	4.22846	0	0.00284279
LCN1_-_138413733.23-P1P2	GGCTGGAGCCACCTTCAAGT	3.74194	4.22791	0	0.52739
MDM2_+_69201973.23-P1P2	GGAAGCAGCCAAGCTCGCCG	0	4.22685	0	0.0459342
FAM163B_+_136445316.23-P1	GCCGGGACCGTGGTCATCAC	1.47459	4.22581	0	2.38732
ATP1B1_-_169075993.23-P1P2	GCCAGGCCGGAGAAGCCGAG	0	4.22365	1.01346	0
LACTB_+_63414469.23-P1P2	GCCGACAGCACCGCCGACAG	1.22449	4.22258	1.36845	0.137076
TACC1_+_38644825.23-P1P2	GCGGGAAGACGCCCGTCCTG	0.715965	4.21959	0	0
DDX20_-_112298953.23-P1P2	GCTCAGGAAGAGCCCTCGGT	0	4.21743	0	0
MAN2B1_+_12774168.23-P2	GAGCCCCGAGTACAACGCCA	2.35397	4.21614	0	1.47754
MYRF_+_61522846.23-P2	GGCCCTGTGCCCGCCGATCT	0.253566	4.21412	1.58016	0.0434753
NXNL1_+_17571719.23-P1P2	GGGAGCCAGTCAGCAGACCG	1.9617	4.21362	0.274791	1.3589
DHODH_-_72042709.23-P1	GGTCCCGCGAGTGAGCAGTG	0.412631	4.21182	0.709024	0.736951
AZI2_+_28389939.23-P1P2	GTAGGGAGCGGCCCACTCCT	7.64477	4.21003	3.30134	64.2048
CAMK2G_+_75634255.23-P1P2	GGGTGACTGTGCACCGACGT	0.0802699	4.20932	0	0.352553
PNOC_+_28196594.23-P2	GGGTGCATGGAGTCCAGAGG	0	4.20894	0	0
IGFL4_-_46544222.23-P1P2	GCAGAAATTCTGGGCACCAT	0	4.20807	1.10753	0.530267
CDK5RAP1_-_31961146.23-P2	GGTGTGTGTGtgtaaagact	0.117356	4.20717	2.20238	1.52436
OSBPL7_+_45899078.23-P1P2	GCTCGGAGACGGTGACTCAG	0.537785	4.20693	0	3.10148
RGAG1_-_109693833.23-ENST00000540313.1	GCTCCCTCCACACTATCCTG	0.26536	4.20569	0	2.66789
ANO10_-_43663430.23-P1P2	GCAGCGCTCCACGTCTTCGG	0	4.20434	0	0
GTF2I_+_74072235.23-P1P2	GGCGAGGGGCCCGTGCGTGT	0.0876875	4.2035	0	0.321933
ZNF132_+_58951117.23-P1P2	GTGGGCCCGGCGCAGGTAAG	0.739036	4.19895	0.000694731	0.192729
KCTD10_-_109915048.23-P1P2	GCCCTCAACCCCTAGTCCAT	0.622479	4.19824	3.29624	0.281103
GALK2_-_49462522.23-P2	GAGAAGGATCTAGCGAAATA	0	4.19722	0	0
ALDH1L2_-_105478237.23-P1P2	GTGGAGAGGAGCGCTAGCAC	0	4.19574	0	0
ZZEF1_+_4046238.23-P1P2	GGGAGGTTGACAGGTCGAGG	0.371065	4.19249	0	1.21274
ZNF704_+_81786111.23-P1P2	GgcccgccccggAGAGCTGG	0.496677	4.19152	0	0.263606
NCAPD3_+_134093791.23-P1P2	GCGTTGCGGGGCCTTGGTAG	0.72577	4.1907	0.150403	0
HIC2_+_21775430.23-P2	GGTGCCAGGCAGAGTCAAAC	2.24216	4.18515	6.113	0
C3orf36_+_133648262.23-ENST00000408895.2	GAGACGATTTTGCTCAGAGG	0	4.18402	0	1.27898
GPR88_+_101004075.23-P1P2	GCAGCTGGGGAAAATCCCAT	0.596268	4.18326	4.09975	0.233877
SRSF5_-_70234249.23-P1P2	GCCTGGACACGTAGAATAGT	0	4.18122	0	1.22316
MAPK3_+_30134473.23-P1P2	GggAGCCCCGTAGAACCGAG	0	4.18105	2.66397	0
NR5A2_+_200008754.23-P2	GGGCAGCACAGATTCAACTC	0	4.18059	2.04827	0.582356
UCHL5_+_193028479.23-P1P2	GGTGTGGTTGACGAGCTCGG	3.84805	4.18056	5.34146	0.460574
PYGO2_-_154934135.23-P1P2	GCGCCCAGAAGGGGTGTCAG	0.346769	4.18024	0	0.195066
DDX10_-_108535905.23-P1P2	GGCAAAACGGCCAACTCTCC	0.129955	4.17936	0	0
TIFA_-_113206800.23-P1P2	GGCCGCCCCGCAAGTACCTG	0	4.17519	0	0
PYGM_-_64527411.23-P1P2	GGACTGGACTGATGGTAGAG	0.064287	4.17432	7.89766	0
SMIM6_+_73642829.23-P1P2	GGCTGTTCTGGGTCCTACAA	1.89845	4.17279	0	0
PABPC4L_-_135122887.23-P1P2	Ggctcaccggcggtcgtctg	0	4.172	17.8982	0
LGI3_+_22014237.23-P1P2	GTCTCTCCCGAGCCGGATCG	0	4.1718	0	0.352275
CLDN8_+_31587941.23-P1P2	GCTTTCATGATGGCCATCCT	1.34008	4.16915	0.332499	4.85381
KLHDC2_-_50234868.23-P1P2	GCCGTGGACTGCAGGAGGCG	0	4.16801	0	0.819168
PEX26_-_18561182.23-P1P2	GCCTCTGCAGCCCCCCTCAG	0.61059	4.16587	1.22611	0.244317
ZC2HC1B_-_144185632.23-P1P2	GGTATGATGTTATCTGGACT	1.07122	4.16559	0	0.217614
POMGNT1_+_46664035.23-P1P2	GAGCAGTGAGGGCCCTAgcg	0.700696	4.16353	0	0
IFITM10_+_1770200.23-P2	GGCTGCGGCAGACCCGGATG	0.444399	4.16309	0.709367	0.337967
STOML1_+_74284546.23-P1P2	GAGCCATGCTCGGCAGGTCT	1.336	4.16303	1.6645	1.6532
FITM1_-_24600850.23-P1P2	GCTGCTGGGCTGCCTGCTCA	0	4.16286	1.5272	0.137316
LENG8_+_54960715.23-P1P2	GGGGGCCCCGAGAACTCCAA	0	4.15909	0	0.22169
AUP1_+_74756789.23-P1P2	GCCGGGCGCGAAAATGGCGG	1.71248	4.15854	0.0578545	0.80169
APOM_-_31620274.23-P1P2	GGATACTTCCGGCTCCCCCC	1.4298	4.15826	2.35779	0.891538
PNLIPRP1_-_118350480.23-P1P2	GGCTGGACACTCGATCCGGT	0	4.15747	3.09039	2.60963
HAL_-_96389684.23-P1P2	GGTACGTGCACCGTGTATCT	0	4.15555	0	0
SULT1C4_-_108994811.23-P1P2	GCTAATGGCCTTACACGACA	2.1601	4.15407	0	1.65681
C9orf64_-_86571604.23-P1P2	GCCGCGGCGTTGCCCTGATT	0	4.15322	0	1.039
KTN1_+_56078764.23-P2	GGCTGACTCATAAAACTCCA	0.277224	4.15218	0	0
UPK2_+_118827049.23-P1P2	GAGGGGTGCCATGCTGGGCT	0	4.15182	0	0
IKZF3_+_38020375.23-P1P2	GGCCCGGCCCGGCAGCGACA	1.60164	4.15035	3.55786	0.169343
ECM1_+_150480653.23-P1P2	GCTGACCACTGGACACTCAG	0.754764	4.14935	0	1.45674
NUSAP1_-_41625081.23-P1P2	GGCCTAGTCAAAGTTAAGAG	1.37155	4.14866	0.583897	0.84155
LOC100130357_-_13295749.23-NM_001242698	GACTGACACCTTGTCCAGTG	2.72568	4.14853	0.000945335	1.70859
CLEC3A_-_78056499.23-P1P2	GTCTAAGGGGGCTGGCAACA	0	4.14852	1.62814	0.00986531
FRMPD2_+_49482709.23-P1P2	GAAGACAGCGGCAACAGTGC	0	4.14843	1.40801	0.115861
C5orf58_+_169660352.23-P1P2	GCAGCTAAAGATGGAGCCTG	2.66231	4.14763	2.70042	0
AFAP1L2_+_116164205.23-P1P2	GCTCCGTGGCCCCGATGGAG	2.35526	4.1473	6.21083	0.409957
AP2M1_+_183892702.23-P1	GTGCCGGCCCGGCCACTCTC	0	4.14478	1.0875	0
GPHA2_-_64702909.23-P1P2	GACCAGCAGATAGAGGACCA	0.437758	4.14433	0	0.353118
CHAC1_+_41245202.23-P1P2	GCAGTCCCAAGTCGAGTCCA	0.523153	4.14404	1.63971	0.203562
ACOX1_-_73975245.23-P1P2	GGCGCCGGCCGGACCCTAGG	0.195349	4.14366	0.745201	0.759736
KDELR1_+_48894725.23-P1P2	GCCGGAGCGGAGCGCACCTA	0	4.14216	0	4.05621
PTPN14_+_214724445.23-P1P2	GGGCGCCCTGCAGATGACTT	1.37522	4.14153	1.6257	0
C17orf67_-_54911005.23-P1P2	GCCGCCGCGGCCAGGTCGGG	0	4.14128	6.56619	1.66168
PLXNB3_+_153030106.23-P1P2	GCCCACAGCACGGCAGCAGT	4.00574	4.14067	0	1.77126
SLC2A7_+_9086439.23-P1P2	GCGCAGAGCAGGTGTCACTT	0	4.13942	6.38979	1.04763
RMI2_-_11439356.23-P1P2	GCGGCTGCGGACTCGTTCTC	1.19321	4.13629	0.880823	0.688992
DST_-_56818897.23-ENST00000370754.5	GTCCAGCGAAGGATGCGTGA	0.710559	4.13506	0	0.225134
NTSR1_-_61340268.23-P1P2	GCGCGCGGTTTGGAGATCGG	0.0358985	4.13497	0	0.779134
ITSN1_+_35014853.23-P1P2	GCTCGCGAGCCGCCGTACTA	0.659762	4.1348	0.152092	0
DIS3L2_+_232826497.23-P1P2	GTGCAGCACTAGGCGGTGCA	0.0010168	4.13443	0	0
MEX3B_-_82337891.23-P1	GGGCTCGCTGTCGTACAGAG	2.34981	4.1344	0.401844	1.69974
PNISR_+_99848916.23-P2	GTCGCAGTAGGAGTCGAGAT	1.57349	4.13398	0	0.740885
HEXIM2_+_43238203.23-P2	GCCTGGGAGCAGCTAGAGAG	4.4943	4.13291	0.549538	2.0819
AGL_-_100316068.23-P1P2	GTCTACGGCAGCTATTCCAG	0	4.13246	3.19675	0.807103
PFKL_+_45725515.23-P2	GAGGAGGAAACCCACGCCAG	0.555477	4.13229	0.419394	0.145548
C17orf53_-_42219347.23-P1P2	GGCGCCTGCCGCCAGTCTCC	1.2295	4.13013	0.740436	0
NINJ2_-_772591.23-P2	GAGACTGCGTGGGCTCCTCC	0	4.13011	0	0.116481
ITIH4_-_52864651.23-P1	GAGGTACGGACAGGCCTTGG	0.198282	4.1298	0.83034	0.364628
CCDC144A_-_16593575.23-P1P2	GGAGGCTTTGCGGTGGCTGT	0.129171	4.12722	0	0
DDC_+_50632705.23-P1P2	GACTGGCTCAGTAGCAAATG	0.242894	4.12611	1.44432	0.464416
TNFRSF1A_+_6451004.23-P1P2	GCTGCCCTGAGCCCAAATGG	0.783069	4.12499	0.516031	0
non-targeting_01080	GAAGCTGTCGCATTCTGGTG	0	4.12473	0.296095	0.196646
NR2C1_-_95467437.23-P1P2	GTCGTGACGTTCCCAGGGTG	0.115907	4.12374	0	0.449673
ABCC12_-_48180643.23-ENST00000311303.3	GCCAAGAGCAGAAAACCCTA	0	4.12076	0	0
MNS1_+_56757190.23-P1P2	GTGGCCGCGGTCCCACGAGA	0.58323	4.11807	0	0.369134
STX19_-_93747466.23-P1P2	GACTTCACACCTGGAGAATC	0.00979175	4.11753	0.635122	0.106753
SLC2A9_+_10023091.23-P1P2	GAAATGCCTTGGCAGAGTCT	0.255251	4.11576	0.462303	0.780659
OR2F2_+_143632366.23-ENST00000408955.2	GCCAGTCACTGGATAAGCCA	0.182067	4.11513	0	0
C17orf66_-_34195850.23-P1P2	GCTGTCCTCTGTGGTACGAG	0	4.11404	0	0
TSSK1B_+_112770265.23-P1P2	GGGCAAGGTCTACATCGTCA	0	4.11306	0	0
LECT1_+_53313879.23-P1P2	GGGCAGCGGGACAGATCCCA	0.240041	4.11187	0.960895	0.607524
KRT85_-_52761197.23-P1P2	GAGCGGCACGACATCGTGTG	0	4.11097	1.52306	1.22406
RGS3_+_116207023.23-ENST00000374140.2	GGGATACAGTGGATGAAGAC	0.412327	4.11092	1.11244	0.112555
NAGK_-_71295832.23-P1P2	GGCATGGCCGCGATCTATGG	1.81399	4.10994	0	0
CTTN_-_70244688.23-P1P2	GGCTGGCGCGGCGGAATCCA	1.26156	4.10993	1.12938	2.01467
METTL9_+_21611048.23-P1P2	GCCGCCAGCAGTCTCATCGG	5.91127	4.10985	0	0.689209
TLX1NB_+_102890870.23-P1P2	Gagggacggagaccaagact	0.914687	4.10817	0.556904	0.655799
MAP2K6_+_67410896.23-P1P2	GCCAGTTGCAACGTTAGGGA	0	4.10776	0	0.048258
ARTN_+_44401661.23-P2	GCTGTCCTCGGGCTGAGATC	6.67958	4.10698	0	0
KRT31_-_39553477.23-P1P2	GTCCTCAATGGTCTTAAAAT	0	4.10646	0	0
ANKRD7_-_117864809.23-P1	GGGCTGCCGGCCGGATGCCA	1.00507	4.1063	0.460879	0.13868
KIR3DL1_-_55328329.23-ENST00000326542.7,ENST00000391728.4	GGGCCTAGAAGTGGAGCGAT	0.745675	4.1031	0	0.350385
QPCT_+_37572065.23-P1P2	GCTCCCGCTCTGCCTAGGTA	1.11636	4.10309	2.73304	0
RNFT1_+_58042065.23-P1P2	GGCTGAGAGAAGAGCTTGCG	0.743593	4.10261	0.119526	0.179102
APOC3_-_116700671.23-P1P2	GCTCCAGGTAATGCCCTCTg	0	4.09857	0	3.52645
A1CF_-_52645011.23-P1P2	GTTCTCAGGGTCCTAGGATT	0.526466	4.09854	1.36472	1.80734
NEUROG3_+_71332779.23-P1P2	GGGATGACGCCTCAACCCTC	0	4.09816	7.43019	0
SLC22A17_-_23821649.23-P1P2	GGTGGGCACCGCATCTCCGA	0.325634	4.09796	0	0.211303
SYNGR1_-_39746184.23-P1P2	GTGAGCAAAGGCGGCGCGCC	0	4.09599	0	0
PHAX_+_125936694.23-P1	GGTCATGTCGGAATCCGAGT	0	4.0959	0	0
TNFSF8_-_117692769.23-P1P2	GAGGCGAGAGGCGGCAGCAA	0	4.09585	3.7282	0.306048
TTR_+_29172922.23-P2	GACATGCACGGCCACATTGA	0.509094	4.09338	0.407893	0.0624338
LIAS_+_39461140.23-P1P2	GGTCTGCCGCTGAAGCCTAG	0.420054	4.09267	0.489874	0.00744304
GSTM2_-_110198757.23-P2	GTTGCTCCCTGAACACTCGG	0	4.09266	0	0
GSTM4_-_110198757.23-P1P2	GTTGCTCCCTGAACACTCGG	0	4.09266	0	0
MCM8_-_5931579.23-P1P2	GTGCTTCTCTACGGGAGGGA	0.284641	4.09259	0.551249	0.170134
ANGPTL2_-_129884872.23-P1P2	GGCCACGCTCGGCAGGTCCA	0.293696	4.09253	0	0.468257
NBAS_-_15701467.23-P1P2	GCAGCGGAGGAGTGTCTCTA	0.284572	4.08995	0	0.769195
SELL_-_169680702.23-P1P2	GGCCTCTTGACTTAGCACAA	0	4.08921	0	6.03465
RPGRIP1L_+_53737701.23-P1P2	GAGTGGCACGGTGAGTACCC	1.1637	4.08813	0.219431	0.613201
CNPY3_-_42897239.23-P1P2	GCAGTCCCGGAAGCGGCGAG	1.47427	4.08747	3.12507	2.17171
CALCOCO2_+_46919093.23-P2	GCCAGCAAGACAGCTGATGT	0.230503	4.08672	0	2.284
CHD7_-_61591579.23-P1P2	GGCAGCTGCCGAGCCAACTC	0.704344	4.08654	0	0.0367523
RAB4A_-_229407117.23-P1P2	GCGGCCATGTCCGAAACCTA	0.522671	4.08649	0.54739	1.60495
ANKDD1B_-_74907762.23-P1P2	GGACGCTGCAGGAGGGAAAC	0	4.0853	0	0.619716
S100A7A_-_153389407.23-P1P2	GGCTCTGCCCCCACAGAGGG	0	4.0847	0	1.06354
E2F3_-_20403886.23-P2	GCCCTGGCCTGGGACGGTCC	0.561304	4.08403	0.444214	1.48119
SLC38A6_+_61447927.23-P1P2	GTGCCCTGCGCTCCAGTCGT	0.992213	4.08374	0.313615	1.38299
ZNF615_-_52511410.23-P1P2	GTTACTTCCCAGAACTTGGT	0.0909117	4.0829	0	0.0678506
TG_-_133894248.23-P2	GCTCAGGTGATCTGAAGGGA	1.13051	4.08258	0	0
ABCC5_-_183735467.23-P1P2	GGGCGGCGGCAGGAGACCAG	2.31009	4.08143	2.97744	2.70215
GIMAP5_+_150435105.23-P1P2	GCATCTGTCCCACTGATGAG	1.23526	4.07963	0	0.535577
TPTE2_+_20077053.23-ENST00000400230.2	GAAAAGGAGCAGGTCACAGG	0	4.07834	5.4103	0.570426
ARHGAP15_+_143887025.23-P1P2	GGTTAAAACTTACCTTTTCT	0	4.07792	0	0
NXPE3_-_101498452.23-P1P2	GCCGGAGCCCAGGCTAGTAC	1.08983	4.07716	0.520924	1.87703
SERINC3_-_43150608.23-P1P2	GCCCATGGTGACGCCAGTGA	0.235997	4.07683	0.308362	0.672854
OTX1_-_63277951.23-P1P2	GGCGTTCACATACCCGGGGA	0.649002	4.07682	0	0.384313
C17orf89_+_79213351.23-P1P2	GCGCGGCCTGCGGAAAGGAC	0.0705097	4.07528	0	0
TAF10_-_6632956.23-P1P2	GAAGGCGTGCTGGACACCAC	0.508152	4.07521	0	0
ZNF705G_-_7220275.23-ENST00000400078.2	GTCCTGAGAAAACTTAATGG	0.482992	4.07384	0.452407	0
ZNF35_+_44690245.23-P1P2	GCCGGTACTTCAGCTTCTAC	0	4.07058	9.60475	0.0734673
IL1R2_-_102608502.23-P1	GATGCAGAGCTGCAGGTAAG	4.5115	4.07037	0.626107	0.688212
C2_+_31895513.23-P1	GGCCCATGGTGTCCTCCCTA	0.140554	4.06946	0.288471	0.857419
CD19_+_28943301.23-P1P2	GATGGTGGTCAGACTCTCCG	1.26893	4.06862	0.118234	0.255959
KANK3_-_8408072.23-P1P2	GCCCGAATCCACCCACCCAG	1.9431	4.06747	2.37228	0.123287
AGPAT9_+_84457847.23-P1P2	GGAGACACTCCGAAGACCGA	0.709098	4.06682	1.67107	0.0937506
IL24_+_207070821.23-P1P2	GAAGGTTCCCGTCCCAGCCG	0.509534	4.06619	1.91233	0
CASS4_+_54987544.23-P1P2	GGCCCCACATCACTCACCTT	0.780317	4.06617	0.926731	0.800926
NT5DC4_+_113484172.23-P1P2	GTCTCCTTAGACCCCAGCAG	0	4.0659	0	0.918669
TBC1D17_-_50380987.23-P1P2	GCTTCGGCGGCGACTATGGA	0	4.06557	0	0.781177
UBAC2_+_99853484.23-P1P2	GCCGGCCCACGAGAACACCA	2.44884	4.06228	0.693198	0.0828719
RBM26_-_79980331.23-P1P2	GCTCAATGGGAACGATTCAG	0	4.05962	0	0.787467
IRGM_-_150228325.23-P1P2	GAAACACACCTGGTGCAGAA	0	4.05937	0.000693462	0.49655
KRTDAP_-_35981306.23-P1P2	GGCAGAGTGGAGCACCAGGA	2.22772	4.05928	0	0.601579
NR4A2_+_157198489.23-P2	GGGCGGGAGGAGCGGAACAG	0.320403	4.05871	0.970153	0
PHLDA3_-_201438274.23-P1P2	GGCTCTGTCTGCGCGCTGGG	2.3021	4.05788	0	0
NEDD4L_-_55816801.23-ENST00000357895.5	GCATTTGAGCAGGTAACACT	0	4.05544	1.81872	1.27574
SLC35A4_+_139944490.23-P1P2	GCCCGGAACTAAAAAGGTCA	0.592441	4.05519	1.75634	1.18395
EIF3B_+_2394530.23-P1P2	GCCAACGCTGCCTACTCGCA	0.654628	4.05399	2.2675	9.86714
EIF4EBP1_+_37888399.23-P1P2	GCTGGAAGACGCACTCAGAG	0.310441	4.05374	0	0.771087
PHF7_+_52444708.23-P1P2	GCGTGGTAGCTACCTCCGGG	0	4.05345	10.8959	0
LEMD1_+_205419013.23-P1P2	GGCGGACTGCGAGGGAAAGG	0.299494	4.04886	0	0.053867
CGREF1_-_27341626.23-P1P2	GCTCTCGGGATCTGGACCAG	0	4.04754	0	0
FAM71F1_-_128355657.23-P2	GCCTGGAGCGGGCCTAGGTG	0	4.0472	0	0
PCDHGB7_-_140797224.23-P1P2	GATCCCTCAGCCTCTAGCCT	2.65979	4.04465	0.383598	3.81149
TSPAN6_+_99891514.23-P1P2	GAGCGGCGGGAGCTCAGGTC	0.217057	4.04426	0	0
FOXE3_+_47882015.23-P1P2	GGGGAAGCCAGAGAACGCGG	0.136453	4.04389	0.0690583	1.04166
DLG5_-_79686282.23-P1P2	GCGGCGCTGGGGCTCCATGG	0	4.04331	0.575776	0.999017
NR1I2_-_119500931.23-P1P2	GCATAACCTATGACTAGGAC	0.0714694	4.04113	0	0
FAM160A1_-_152330764.23-P1P2	GGGCTGAGGGAGCAGGCATT	0	4.04056	0.932344	0.34259
KL_+_33590936.23-P1P2	GTCGCTGGCTACGTCCCCGG	0.178151	4.03881	0.287423	2.76154
PPP1R14D_-_41120420.23-P1P2	Gcacagacaagcctagaggg	0	4.0388	0	0
SLC12A4_-_68002462.23-P1	GGGTGAAGTGAGGCATCGTG	0	4.03724	0.34961	0
BIN2_-_51717815.23-P1P2	GCGGCCACCTACCTTCTCCT	1.34916	4.0369	3.38233	0.0832729
KIAA1257_+_128712880.23-P1P2	GGCCCAGGTGGCTGTGGATC	0	4.03679	0	0
ZNF407_+_72343057.23-ENST00000299687.5	GGGCCCACCGTCTTCATTAT	0	4.03585	0	0
RNF207_+_6268950.23-P2	GCACGTGTTGCAGAAGTACG	0.323727	4.03415	0.520743	0
MPHOSPH9_-_123717259.23-P1P2	GTAAGCTACGGAAAGCAGGG	0.283948	4.03329	0	0
CACNB4_+_152830050.23-ENST00000360283.6,ENST00000534999.1	GGAAAGCTAACATCATTCTG	0	4.031	0	0
ZNF503_+_77161127.23-P1P2	GTAAGAAGCAGTAAGCACAg	0.985168	4.03086	7.93415	0.0955777
OR11H6_-_20691797.23-ENST00000315519.2	Gcgcagctcaaagagtcatt	0.342048	4.02901	2.67031	1.43048
ENO3_+_4851652.23-P2	GGCCTACATCGACAACCTCA	1.59805	4.02871	0.374902	0.929525
PIAS2_+_44500067.23-P2	GCAGGAGCTGCTACACATTG	0.405451	4.02869	0	0.0693047
METRN_+_765562.23-P1P2	GGCTGGGGACAGGACGGGAC	0	4.0281	0	0
TMEM150C_+_83483053.23-P1P2	GCCGCCGCACCAGAGCAGGT	0	4.02721	0	2.31084
SGK3_-_67705911.23-ENST00000345714.4	GTATTTTGGATTAGTTAATT	0	4.02691	0	0
SERINC1_+_122792483.23-P1P2	GGCGCAGGCCATCTCTACAA	0.13488	4.02647	0	0.506361
OR6C4_+_55945023.23-ENST00000394256.2	GAGAATAAACTCACCAAACA	0	4.02365	0	0
HYLS1_-_125757632.23-P1P2	GGCTGGCGACTGGCAGGACG	0.426037	4.0236	0.0691789	0.659448
GIPC3_-_3586026.23-P1P2	GCACGCTCTGCGCAAAAGAT	2.05647	4.02196	0	0.0593764
P4HA1_-_74856543.23-P1P2	GCCTGGAAAGTGGGACGAGA	5.87489	4.02052	0	0.58931
TRAIP_+_49893565.23-P1P2	Gagcctgagggggactaaga	0.0328352	4.02029	0	3.48599
TECTB_-_114043201.23-P1P2	GCAGCCTCTACAGTCCGGAG	0	4.0186	0.80142	0
TGFBR1_-_101867432.23-P1P2	Gggcgaggcgaggtttgctg	0.374563	4.0185	0.28846	0.523541
KIF3A_-_132072889.23-P1P2	GGATGCAGCAGCGACGAGGG	0.0183869	4.01832	0.27283	0.319082
LOH12CR1_+_12510109.23-P1P2	GCCGGGAGCCCTAAGAGAAC	0	4.01735	0	0
CNP_+_40118890.23-P1P2	GCTCTCACCATGATGAGGAG	0	4.01596	0	0
OR8B12_-_124413593.23-ENST00000306842.2	GTCGGAGGGGACAAGAGAAG	0	4.01431	0	0.329863
EIF1AX_+_20159492.23-P1P2	GGCCTCCTGCGGGAGAATGT	0.132464	4.01307	3.20191	0.0285966
PRG4_-_186266010.23-P1P2	GCGGTACCTGAAAACAACGA	0	4.01274	0	0.33477
HS6ST3_+_96743673.23-P1P2	GCTCCTTCTTGCCAGGCCGG	0.111637	4.01156	0.233965	0.726031
ZNF699_+_9415788.23-ENST00000308650.3	GCTTCATGAAGGCGACATGG	1.84395	4.01152	2.26797	0.395399
ZNF519_-_14132166.23-P1P2	GCTGCACCGGAGGGGACTGA	1.922	4.01131	3.65011	2.06424
PODN_-_53527930.23-P1	GCGCGGAGCGCAGCTGAGAC	0.115358	4.01128	1.44126	0.364437
RBMS3_-_29323095.23-P1P2	GCCGGGACTGTCAGGAATAG	0.317518	4.01081	1.47092	0.66793
CFDP1_-_75467338.23-P1	GGGGAGAGACCATAGAGCCC	0.24996	4.00955	0	0
ZNF428_+_44123395.23-P1P2	GCTGCCGCTGACCGTCCTGG	1.62268	4.00848	0	0.236784
SART3_+_108954530.23-P1P2	GCCGCCTCCCTAGTCCTCGG	6.28591	4.00824	3.006	2.20222
ECE1_+_21671513.23-P1P2	GAGCTTGGCTTGGAGACCCA	0.289455	4.00746	2.0529	0.853834
PTGDS_+_139873478.23-P2	GTCCCGGAGCCAGCTCGAGT	1.27487	4.00744	0	0
BIN3_-_22526406.23-P1P2	GCGACTCCGGAAAGCACCGA	0.843138	4.00636	0	1.01042
non-targeting_00207	GGCCTGGCCCTCGGCAACTG	1.24531	4.00575	0.645517	3.25257
LRRC16B_+_24521226.23-P1P2	GCCGAGCCCGCTCCGGTCAG	0	4.00466	0	0
THOC6_+_3074256.23-P1P2	GAGGCCTTACGTGCCTAGAG	0.987268	4.00447	0	0.0298716
SEC63_-_108278950.23-P1P2	GACCCGGGCCCCGCCAGTGG	0.126566	4.00407	0.301731	0.0254893
FAM175A_+_84406215.23-P1P2	GGGCGGCGGTAGCATGGAGG	1.34408	4.00382	0.190858	2.99342
CSF1R_-_149465864.23-P1P2	GCCTGAGGACACCCAGTGAG	2.51557	4.00341	0	0.140994
PKD2L1_+_102089895.23-P1P2	GTCTTCCTCTAGCTGAGAGT	0	4.00286	0	0.991117
CHDH_+_53880390.23-P1P2	GCCGAGCGCTGGCGGAGCAc	5.32707	4.00259	0.203446	1.06989
TPBG_-_83074025.23-P1P2	GGAGAGGGAGAAGTTTGGTA	0	4.00234	0	0
DOK1_+_74781500.23-P1P2	GGCACCGGAGAGACCCACAC	0.0586915	4.00146	0	0.48236
CTNNA1_+_138089164.23-P1P2	GGGCGAGCGCTAAATTCCAG	0.561193	3.99962	0	0.259675
SLC44A1_+_108007344.23-P1P2	GGCCAGCGCACGGGCATCGG	0.352986	3.99684	0	0
REXO1_-_1848625.23-P1P2	GCCGCGGGAGGAAGTAAGGA	0.0225655	3.99619	0	0.486156
RNF4_-_2470887.23-P1P2	GTTTCTCGAGGAGCTCTCCT	0	3.99593	2.78371	0
ZNF157_+_47230011.23-ENST00000377073.3	GGACAGCTGTCTGTGTGTAG	0	3.9956	0	0
CPA5_+_129984716.23-P1	GATCCCTGTACTTGGCTTAA	0.0421211	3.99545	0	1.35815
SLC16A2_-_73641731.23-P1P2	GCGCCTACGGTAGAGACCCG	0	3.99534	0.450483	0.241812
CHMP1A_-_89724028.23-P1P2	GCAGGAGCAGCACTCGGAGA	0.343301	3.99377	1.38335	0.349509
CMC2_+_81040451.23-P1P2	GGAGCGGTGGAGGGCGTCAC	0	3.99358	0	0
FOXN2_+_48541857.23-P1P2	GAGCTTCCAGCAGTCGCCTC	0.0382071	3.99292	0.0558084	0.866356
MGST2_-_140587238.23-P1P2	GGGCCTGTCAGCAAAGTAAG	4.33548	3.99099	0	0
C20orf194_-_3388222.23-P1P2	GCATGGCGGCGGACGACTGG	1.34365	3.98969	0	0.0745156
GBP4_-_89664246.23-P1P2	GCAGCGCATCCTGGAGACAC	0	3.98893	0	0
SPAG1_-_101170515.23-ENST00000388798.2	GCAAGGCCGGGGAACACGCG	0	3.98835	0	0
CLTB_+_175843072.23-P1P2	GGCCTGCTCTAGGCCACCCG	0	3.9875	0	0
RGS21_+_192286217.23-P1P2	GTCACACAAATGCAATGCAG	0	3.98712	1.8141	0
EEFSEC_-_127872364.23-P1P2	GCGGCGGCATGGCAGGGCGG	0.46154	3.98633	1.47499	2.08666
SH3D21_-_36771986.23-P1P2	GCCCAGTACTCGGCCGTCAG	0	3.98633	0	0
RPN2_-_35807740.23-P1P2	GCAGCCCGCGGCTCGGACTC	1.46589	3.98537	1.34201	0.587026
non-targeting_00204	GGTCGGGCGCATCACGCGGG	0.548024	3.98513	0	0.759166
AARS2_+_44281027.23-P1P2	GAGTGGCAGCTGCAGCCCGG	0.623937	3.98476	0.887723	0
ZNF223_-_44556196.23-P1P2	GCTTCCGGTCTCCTAGTCTG	2.07311	3.98341	0.933735	0.281454
FBRSL1_+_133066766.23-P1P2	GGGGCACCGGGCTCGTGAGG	0.914326	3.98308	0.549595	0
ETNPPL_+_109683769.23-P1P2	GCTGCCCGCTCGAAAGTCCC	2.25557	3.98209	0	0.0938878
PGM3_-_83902932.23-P1P2	GCCCCTTCACCTACACGCAG	0.00425683	3.98151	0.499483	1.37274
PCOLCE2_-_142607560.23-P1P2	GGTCGAGCGCTGGGTCACCC	0.340399	3.97729	0.510246	0.0631114
EVPL_+_74023164.23-P1P2	GAGCCGGTAAGTGGGACTGG	1.69653	3.97709	0	5.30151
IL1RN_-_113885217.23-P1	GACAGAATGGAAATCTGCAG	0	3.97618	0.00852294	0.0429383
RFPL3_+_32751303.23-ENST00000397468.1	Gctgagacttccccttaccg	2.23899	3.97491	7.06612	0
FASLG_+_172628618.23-P1P2	GCCCAGGCCCAATCCTACCA	2.08726	3.97389	0	0.918123
EPHA3_+_89156833.23-P1P2	GGCATGCCACTGATGTGAGG	1.08499	3.97279	0.579108	0
SLA_-_134087125.23-P1P2	GCACTGGGCATGACTCCTGT	1.59556	3.97217	0.401214	0.195217
C2orf42_+_70408687.23-ENST00000420306.1	GAAGCTGGCGGTGAACTGCC	0	3.97079	0	0
GSN_-_124030879.23-P1P2	GGGACCACCAGCTACGGTCT	0	3.96934	0	0.0680227
PTPRQ_+_80838253.23-P1P2	GATCCTAGTTCACTGTCACA	0.737283	3.96912	0.952952	0
TOP1_-_39657543.23-P1P2	GTCAGGCAGCGTCGCCGCCG	0.182333	3.96911	0	0.0276589
OR51D1_+_4661258.23-ENST00000357605.2	GGAGAGGACTAGGTCAATAG	0.564123	3.96732	0.296613	0.115746
ATP1B1_-_169075951.23-P1P2	GCCGAGAGCCGCAGCGGCAG	2.09448	3.96705	2.72743	0.897274
CPPED1_+_12897456.23-P1P2	GGCCAGTCGGACACCATCCG	1.18474	3.96233	0.204619	0.389514
USP7_-_9057818.23-P1P2	Gagcgaggagagcaagcggg	0.672261	3.96132	4.14488	0.174635
VBP1_+_154444727.23-P1P2	GCGAGCGCGCGACTGCCTcc	1.05365	3.9609	0.101664	0.642503
SLC39A8_-_103265942.23-P1P2	GCGGCGCTGCTCCGAGTCAG	2.22238	3.96063	0.45852	0.113758
SNX31_-_101661401.23-P1P2	GGGAAGCCCGAGGCCGTGAA	0.085966	3.96014	0	0.695847
C6orf89_+_36853907.23-P1P2	GTCCGCGCTGGGATAGAGGG	0.120886	3.95939	0	0.199812
NFKBIE_-_44233292.23-P1P2	GTCCACCCAGCGGTTACTGT	8.43954	3.95917	0	2.13323
CIB1_-_90776729.23-P1P2	GACGCTGGGGCCTCAGGCGA	0	3.95745	0.387547	0.113795
SFT2D3_+_128459088.23-P1P2	GTCCGCCATCTTGGACAAGG	1.77987	3.95688	4.43049	0.118057
CUL4A_-_113864410.23-P1P2	GGGAGCTCTACCAGGTGAGG	0	3.95675	0	0
C2CD4D_-_151811079.23-P1P2	GCGGCAGAGGCGCAGGTCCG	0.449809	3.95633	4.25967	0.798811
ATXN1_-_16761669.23-P1P2	GCAGTGAAACAGGTCCTGTA	0.103011	3.95584	1.44668	0.3521
FAM32A_-_16296256.23-P1P2	GGAAGCACTGGAGAGTGTCA	0.074405	3.955	0	0
GNGT2_+_47287501.23-P1	GGCGGCAGCAAGAGGGGTCA	0	3.95458	0.776019	1.08043
C19orf68_-_48673980.23-P1P2	Gcggggcgggtaggtgagtg	1.48728	3.95437	0.242656	0.933475
TELO2_+_1543463.23-P1P2	GGCCCCGAGCACGAGTTCCT	1.55016	3.95276	0	0.103169
YBX1_-_43148425.23-P1P2	GGAGGACCGGACAGGGACGG	0.579524	3.95251	0	0.27515
PDZRN3_-_73674040.23-P1P2	GccccTCCCTCCCCACGAGG	0.963851	3.95121	0	0.975083
ART1_-_3666414.23-P1P2	GCCAGGACAAGGCCTAGGTA	0	3.95111	0	0.171303
TIPRL_-_168148208.23-P1P2	GGCGGGGCCGGGCATGGTAA	1.44904	3.94928	0	0.678456
CABIN1_+_24408024.23-P1P2	GCATTCTAGGCACCTCAGGG	1.72088	3.94865	0.906977	2.55743
BGLAP_-_156182790.23-P1P2	GAGGCCGGGCCAGTTAGATT	0.15048	3.94863	43.8438	0.451484
PMF1-BGLAP_-_156182790.23-P1P2	GAGGCCGGGCCAGTTAGATT	0.15048	3.94863	43.8438	0.451484
VIL1_+_219284317.23-P1P2	GCCCAGGAGTGTCAGAGGAA	0	3.9485	0	0
NOB1_+_69788713.23-P1P2	GTCCGGGACGAGAGAGATCT	0.296219	3.94686	0	0.752634
WDR91_+_134896247.23-P1P2	GGACGCTAGCGCTGCGATGG	0.338358	3.94636	0	0.0475653
SMARCC1_+_47822975.23-P1P2	GACGCCACGAGGGACAACAA	0	3.94551	0.388737	0
DPRX_-_54135340.23-ENST00000376650.1	GTATCCCTGGACCTGAACCC	1.34048	3.94513	6.89235	0.00958781
ETV1_-_14029100.23-P1P2	GCCTAACGGGACTAAAGAGA	0	3.94454	0.561214	0.941108
ANKRD55_-_55529160.23-ENST00000341048.4	GAAATCTGAATGGGTGAGTG	0	3.94327	0	0.182551
MYO10_-_16936370.23-P1P2	GGGTGAGCAGTCCCGCGCCG	2.41914	3.94286	0.225167	0.14377
SERINC3_+_43150599.23-P1P2	GGACCGGCCACCTCCATCAC	1.18151	3.94045	0.639313	0
DLG1_-_197025179.23-P1P2	GTACCCGGGGAGCATCCTAA	0	3.93994	0	0.35683
HLX_+_221053233.23-P1P2	GGCCGACCAGAGGCTGAAGT	0.825488	3.93961	7.87927	1.35914
ZNF382_-_37096599.23-P1P2	GGCGGGCGCGCGCTGAATAG	0.766935	3.93899	0	0.614054
RNF167_+_4843932.23-P1P2	GAGGGGACGGAGCCTAACAC	0.0848117	3.93887	0.376899	0.649859
MRGPRX3_-_18154697.23-P1P2	Gggtctaaggaagatataga	0.18972	3.9378	2.39844	0.239162
ISOC1_-_128430462.23-P1P2	GGCAGACGCTCGGGGGAACA	0	3.93649	8.2289	0
IFT20_+_26662471.23-P1P2	GTAAACAGGCTCTGTATCCG	0	3.93626	0	0
C15orf65_+_55701142.23-P1P2	GCAGAGGCTATTCGGACTTA	1.44539	3.93568	0.179463	0.764951
CLEC18A_-_69985109.23-ENST00000288040.6,ENST00000449317.2	GTCATGCCAGCGCCAACAGG	0.509323	3.93479	0.708908	0.14444
ZNF157_+_47229990.23-ENST00000377073.3	GGGTCCTGCAGCCTCCAGTA	0.764054	3.93454	1.25126	0.474802
LCE1E_+_152759117.23-P1P2	GCCCAGACCCATAAAAGTGT	0.375789	3.93308	0	0
DEFB125_-_68809.23-P1P2	GGCCCGGAGGGTACCTTCAG	0.598825	3.93146	0	0.248291
IL7R_+_35857238.23-P1P2	GCAAACCCAGTGCCTGACTC	0.1208	3.92992	0	0
C1orf162_-_112016636.23-P1P2	GGACTGCGTCGTGCTATGAC	0	3.92952	0	0
SNX19_-_130786343.23-P1P2	GCGCAGCCGGGCCTGTGTGA	0.926577	3.92945	0.56639	0.978013
RUNX2_-_45296236.23-P1	GCAGTCTATGCAGTAATAGT	1.33811	3.92861	0.669431	0.433291
DCDC2B_-_32674697.23-P1P2	GTCTGACTGAGGATACACTA	0	3.92805	0	0
CUL2_-_35378878.23-P1P2	GGAGGCGGCCAAGATCGGGT	0	3.92459	0	0
CASC4_-_44580935.23-P1P2	GTCCCCGCCTCCCAACCGTG	0	3.92411	0	0
DNPH1_+_43197204.23-P1P2	GCCCTGGCGCCGGAGAGCGC	0	3.92339	0	0.0146799
KHDRBS3_-_136469740.23-P1P2	GGGCGTGCAGGTCGCAGCTG	5.80946	3.92296	0.238032	0.246384
RNF43_-_56494409.23-P1P2	GTCGGGCCCACTGGAATCCA	0.418556	3.92167	0.348003	0
GABRB3_+_27018161.23-P1P2	Ggcaggagcagccccggctg	1.13556	3.92113	0	0.304787
ATP2B2_+_10749784.23-P2	Gcgggcagagcgcagtgcag	1.00172	3.92011	3.6053	0.956965
BIRC5_+_76210751.23-P1P2	GCAGCCTCGGCCATCTGCAA	0.313415	3.91909	0.00264118	1.40274
PEA15_+_160175433.23-P1P2	GCGTGAGGCCTGACACAAAG	0	3.91892	0	0
CPLX2_-_175298620.23-P1	GCGCCTGGCGGAATTGCACG	0.678245	3.91691	0.622579	0.614899
SFN_-_27190030.23-P1P2	GCTGGACAGCCACCTCATCA	0.258584	3.91511	0	0.674474
HEYL_-_40104923.23-P1P2	GCCTGCCAATGGCCTCCCCT	2.48861	3.91488	0.902743	1.13133
POLR1E_+_37486161.23-P1P2	GTGAGGTACCGAGACGGAAG	0	3.91462	1.73232	0
LRP1B_-_142888109.23-P1P2	GCGGTGGTCACCCGGTCCCG	0.73426	3.9128	0	0
RASA4B_-_102158174.23-P1P2	GCCATCGCGGGGTGCCGGCT	0	3.91261	1.51397	0.126464
ACAT1_+_107992288.23-P1P2	GCTCCACAGGCGTAGACTAG	0	3.91134	1.16222	1.3877
CDH12_+_22853016.23-P1P2	GCAGATCTGGCAGCTGAATT	3.91348	3.91121	2.54088	0.194682
OBP2A_-_138438304.23-ENST00000371776.1,ENST00000539850.1	GCGGAGCAGGCTCGGCTCAG	2.08299	3.91033	1.05687	0
PNRC1_+_89790478.23-P1P2	GAACATGACTCGGGCGGTGG	0.289953	3.90976	1.72894	0.0704852
PHF6_+_133507386.23-P1P2	GAGCGGGGCTCTGTCGCCGG	0.0383479	3.90921	0	0.753669
PEX13_-_61244861.23-P1P2	GACGCGGGCCTGGACAGTCA	0.0452321	3.90791	0	0.280559
SLITRK1_-_84456306.23-P1P2	GACTCACGCTGCCCAGCCAA	3.14406	3.90787	0.481598	1.20809
ANKRD13B_+_27920687.23-P1P2	GGCCACACGAGGTAGTGCAG	0.4183	3.90512	0	0.91009
ZDHHC14_-_157802305.23-P1P2	GTCCGGGTAGGAGGGAGCAA	0	3.90445	0	0.261825
non-targeting_01822	GCATGCAGGGTTCCAGAAAA	0.242002	3.90335	3.23388	0.213289
ART4_-_14995969.23-P1P2	GGAATGGCAGCAGGCCTCCA	0.939396	3.90207	0	0.119341
CHSY3_-_129240169.23-P1P2	GAGGCGCGCCACTGACAGGG	0.028256	3.89822	0	0.0281179
ADAMTS2_-_178772444.23-P1P2	GCCGCAGCTGCAGCACCGCA	3.10151	3.89821	0	1.30816
KLHDC7B_+_50986060.23-P1P2	GTTGGGCTGAGGCTGAACTT	0.113196	3.89784	0.424076	0.414955
CASP4_+_104839292.23-P1	GACTTTCATTTTTGACTCTG	0	3.89642	1.09517	0
S100A16_-_153585407.23-P1P2	GCGGCAGCCGAAGACCTCCC	0	3.89642	0	0
EPB42_+_43512783.23-P1P2	Gtggagcgtggtgtgatgat	0.0463726	3.89637	0	0
FGFR1_+_38326106.23-P1P2	GGCCACAGGCGCGGCGTCCT	0.0255771	3.8961	0.164289	0.358727
ABCA7_+_1041311.23-P2	GAGAGGTCAGGACAACGGTC	0	3.89467	0	0.166721
SEMA5B_+_122694886.23-ENST00000451055.2	GTGAGCTGGCATTTGGGAGA	1.30957	3.89421	0	0.50386
BRIX1_-_34916249.23-P1P2	GCACGGGGAAGCGACTTACA	0	3.89407	0	0
SLFN11_-_33700370.23-P1P2	GTAGCTGGGCCCCCGGACAG	0.301572	3.89255	1.37569	0.0923014
OXSM_+_25831978.23-P1P2	Gactgagcgtctggatacat	0.0209612	3.89254	0	0.424346
SCLT1_-_130014633.23-P1P2	GAGCGGCGTTCTACGCGGAG	0.171687	3.89038	0.201064	0.246077
TMED7_-_114961310.23-P1P2	GCCTGATACCTGGAACTCCA	0.758936	3.88936	3.74922	2.1089
TMED7-TICAM2_-_114961310.23-P1	GCCTGATACCTGGAACTCCA	0.758936	3.88936	3.74922	2.1089
PPAPDC1A_+_122217107.23-P1P2	GGCGCGGGCCCGGTGAGACC	0.785793	3.88911	0.735063	36.7641
ZDHHC16_-_99206116.23-P1P2	GGTCGGCAGGCGGCAGGTAA	2.57084	3.88883	0.567595	0.126547
CORO2B_+_68871421.23-P1P2	GGCGCGCAGGGACCGCTCGT	0	3.88832	0	0.437388
DAPK3_+_3971008.23-P1P2	GGGCTGCGGAGGGTAAAGAG	0.66286	3.88776	0	0.153365
TCP10L2_+_167560345.23-P1P2	GCAGCACGGCGACCCCCAGA	0.031656	3.8876	0	0
MRPL4_+_10362971.23-P1P2	GGCCTCACCTGGCTGCCGGT	6.164	3.88698	0	0.118041
SPHK1_+_74380896.23-P1P2	GAGCGGCGCGAAGGCAGGGT	0.553364	3.88651	4.95815	0
CNGB1_+_58004595.23-P1P2	GGACACGGGTGAAAGATGGG	0	3.88502	0	0.667202
TRNP1_+_27320231.23-P1P2	GCGGCTGTAGGTGCGCAGGG	2.49774	3.8844	0	0
MTX2_-_177134425.23-P1P2	GGGCTGGCCGCAGACCCAGA	1.69997	3.88399	0.100678	1.25361
GRHPR_-_37429823.23-P2	GGAGGAAGCAGCAGAATTCC	1.55111	3.88314	0	0
NPRL3_+_188626.23-P1P2	GGCACGTGGGTTGGTAACTG	0.902261	3.88069	0	0
HSPD1_-_198364141.23-P1P2	GCCCCCAGCAAGGTCAAGAC	0.532602	3.87971	0	0.0606046
FUOM_-_135171168.23-P1P2	GAAAAGCGCCGAACCCTCGG	0	3.87834	0	0
C11orf58_-_16760208.23-P1P2	GTGTGGCAGAGAAGGCCCGG	0.186513	3.87773	0.637969	0.301562
TICRR_-_90118820.23-P1P2	GggcggcggcACGGCCGATA	0	3.87705	0	0
PEX7_-_137143924.23-P1P2	GGCGCCACCGCGCAGCACTA	0.128669	3.87696	0.978479	0
PLAGL1_+_144329361.23-P1	GCGGGTGCTGGACGGACGGA	0.703082	3.87546	0.294262	0.208121
FAM9B_+_9001678.23-ENST00000327220.5	GGCTGCCTGGGTGATCCCTA	0.534526	3.87526	0.432457	1.85874
HID1_+_72968746.23-P1P2	GGAGCGGGCTCCAGAGACAT	1.31086	3.87505	0.757442	0
TMEM150C_+_83483077.23-P1P2	GCAGCCCCTCGAGGCGACAG	1.12948	3.87497	1.28915	0.359519
CANX_+_179126015.23-P1	GGCAGTAAAGAGAGAGGCGG	4.41491	3.87325	0.237765	0
CHST10_-_101034015.23-P1P2	GGTCGGGTCCCGGGATGTGG	2.54378	3.87288	0	0.440975
BAZ2A_+_57024085.23-P1	GCCTCCCCCGCCGGCCATGT	0	3.87154	0.426238	0.492702
COX8C_+_93813617.23-P1P2	GGACAGCGCCCACGCAGGAG	2.56027	3.87112	0	3.37603
SAMD14_+_48206802.23-P1P2	GCCGCGGTGGGACCCTGAGT	0.372215	3.87032	0	0
SLC22A13_+_38307311.23-P1P2	GCCTCAGCCTGGGGACACTA	0.398491	3.86979	0	2.41306
WDR93_-_90234065.23-P1P2	GCCGGAAGTTGTGGTTACCA	0	3.86972	0	1.09977
UHRF1BP1_+_34760249.23-P1P2	GAAGCACAGAGCGGCGACAA	0.552841	3.86843	0	0.343837
CPA5_-_129984754.23-P1	GGGGATAGTTGTCTCATCAT	0	3.86801	0	0
TYRO3_+_41851894.23-P1P2	GTCCCCAGTACTGGGAAGGA	0	3.86779	0	0.12009
ATP1A2_+_160085943.23-P1	GAGGGAAGGACTAGAGATGT	1.67572	3.86779	0	0.0382246
non-targeting_00692	GATCCGCAGATGGAGGGGAT	0	3.86606	0	1.97454
IFI35_-_41158997.23-P1P2	GCTGGATGCCGTAAGTGAGG	1.90403	3.86569	1.05882	0.392258
GEM_-_95274507.23-P1	GGGATACCCGGGCCAACGAG	4.73855	3.86561	2.69397	0.49402
EAF1_+_15469455.23-P1P2	GTGAAGGGCCGAGGGAAGAA	0	3.8656	0	2.13489
MRAP2_+_84743827.23-P1P2	GGCGTCCACACGCACATCAG	1.42385	3.86495	1.14727	0.214681
ADAMTSL4_+_150521916.23-P1P2	GGCGCCCAGGCGCTCTCTCC	0.218019	3.8643	5.82755	0
FGD3_-_95726643.23-P1P2	GCTTCAGAAGACAGGTGAGT	5.09618	3.86427	3.60016	0.58916
IFT80_+_160117297.23-P1P2	GCGCATGCGCGAACTCCTGG	0.106986	3.86246	4.00097	0.485585
non-targeting_01220	GTGAAAAGAAGCCGATCGCC	0	3.86107	0	0
KCNRG_-_50590089.23-P1P2	GCTTCAGCGCCGACCTGGAA	0.0191643	3.86023	0	6.83335
PARD6A_-_67695311.23-P1P2	GCCAGCCTGCGGTGAGAAAG	1.33341	3.85886	0	0
C1orf234_-_23342336.23-P1P2	Gctgccagggtctggaagga	0.886126	3.85853	0	0.144799
CTRC_+_15765336.23-P1	GTGGAATGGAGAATCCTCAA	1.40137	3.8559	0.213316	0.144429
TNNI2_-_1860443.23-P1	GGGGAGGCAGCTGTAGCGAG	0	3.85508	0	0
PLEKHO1_+_150122554.23-P1P2	GgccgggccgTGGGTCTCCC	0.906856	3.85463	0.467015	1.03813
CDRT15_-_14139957.23-P1P2	GTGTGCAGCTGCAGCCCCAA	0	3.85412	0.280003	0.748854
NFKB2_-_104155543.23-P1P2	GCCCGCCACACCCGGACAGG	21.436	3.85349	6.85729	9.87103
SLC29A3_-_73079045.23-P1P2	GGGCCGTGCGCCGGAGGCAG	1.67616	3.85303	0.407046	1.01007
NIPAL2_+_99306418.23-P1P2	GGCCTCCTCGCGGTGCAACA	0	3.85154	0.792899	0.300103
TSPAN11_+_31079707.23-P1P2	GCTGCCAGGGGCTCCGGAAG	0.160281	3.84998	0	0
DOK7_+_3465428.23-P1P2	GCCCCCACCTGCGCTCCCAG	1.97097	3.84904	2.38018	0.814305
HNRNPF_+_43903163.23-P2	GATTGGTCTCCTGCTCCTAG	0	3.84895	1.47117	0
AHSA1_+_77924832.23-P1P2	GCTCTGACAACCCTCCTCTG	0	3.84768	0	4.20838
LRRTM3_+_68686244.23-P1P2	GGCTGCACTGTAGTGAGTCA	0	3.84725	0	0
CREG1_+_167522974.23-P1P2	GCTTCCTGGAGACACCGCCA	0.594925	3.84545	0.711984	0.10257
PMEPA1_-_56284643.23-P1P2	GCCATCAAGCGGTGCATGGA	0.129221	3.84399	0	0.377001
SLC4A1AP_+_27887185.23-P1P2	GGCCAGACAGCCTCCCGAAA	0.113951	3.84373	0.223265	0.235736
RABL6_+_139702463.23-P1P2	GGACTCGGGAACCTCAGCCG	0	3.84258	0.2789	0.139945
FAM85B_+_8084058.23-ENST00000519726.2	GCCTGAGATGGAGTCACCTG	4.18958	3.84156	0	1.02363
PPP1R14D_+_41120491.23-P1P2	GGAGCTGGAGGGCTGATGTG	0	3.84054	3.35581	0
NME3_-_1821455.23-P1P2	GCGTCAGGCCGGCCCAGCAC	0.779442	3.8403	0.709895	1.97919
MCF2_-_138724802.23-P1P2	GCTATCAAACAAAGCTGCCG	1.50305	3.84011	0	0.208056
SLC16A9_-_61469189.23-P1P2	GCTAGGACGCTGGGCAGCAG	2.88001	3.83993	8.81623	0.114232
NAV1_+_201617314.23-ENST00000295624.6,ENST00000367296.4	GAGCCAGCCAGCCCGAGTCG	0.301905	3.83985	1.65659	0.862672
GPAA1_+_145137677.23-P1P2	GCGCGTTGAGGCGCAGCACT	0	3.83978	0	0
KIAA1377_+_101785834.23-P1P2	GGCGGCACTGGTGCCTGTAG	0	3.83958	0	0
NDUFB3_-_201936802.23-P1P2	GGGTAAATTAGGGAGTTGGT	0.0179175	3.83861	0	2.01144
FAIM_-_138328041.23-P1P2	GGTGATCCCAGACCTCGGGG	0.0153198	3.83611	0.16058	0
S100Z_-_76146063.23-P1P2	GGCAGGCGTTGGATTAGAGA	0	3.8342	0	0
USP24_-_55680724.23-P1P2	GCGCAGGGCCTTGCGGATGG	1.28875	3.83245	1.87774	0.467473
TAS2R14_+_11091798.23-ENST00000537503.1	GTGCTCTTACAGGCAATGGG	0	3.83211	0	0
MCF2L_+_113623533.23-ENST00000535094.2	GCCGCCTCCCTGCCCAGGAT	6.45958	3.83105	0	0.755564
KAT2B_+_20081952.23-P1P2	GGACATGCCGCCCCGGAGCA	1.11429	3.83097	1.00508	0.125951
FREM1_-_14909964.23-P1P2	GTAGAAACCCTTGGAACTGG	0.18628	3.83082	0	0.060529
MRPS36_+_68513593.23-P1P2	GCGGCGATCACTGGAGTCCC	0.620417	3.83029	0	2.29201
SRPK2_+_105029327.23-P1	GTCCCGGCCGGCGGAGCGAG	0.661617	3.83	0	0.687883
CD93_-_23066873.23-P1P2	GCGGGAGGCGAGAAGCCCAG	0.537672	3.8287	0.240934	0.237074
MBD3L2_+_7049416.23-ENST00000381393.3	GCATACTCACCAGAACAGGC	0	3.82827	0	0.171688
PALM3_-_14169562.23-ENST00000340790.4	GCAGAGAGACGAGGAAGTCA	2.62861	3.82414	0	1.55382
PWP1_+_108079628.23-P1P2	GCTAGAAACCAGGCTGCATA	0	3.82335	0.197893	0
GPR115_+_47666420.23-P1P2	GCATCACGTGGCACCTCCCA	2.1593	3.82151	0.232	0.34939
LDHD_-_75150654.23-P1P2	GAGAGGGTGTGAGCACTGGG	0.087255	3.82064	0	0.304769
NMRAL1_+_4524234.23-P1P2	GCTCGATGCATAGACAATGG	0.185375	3.82033	1.59693	0.091021
SERPINB7_-_61443081.23-P2	GGGCCAATGATCATGCTCAG	1.82238	3.8201	0.770721	0
ISM2_+_77964894.23-P1P2	GGCGGGACCGGGACACACAC	0	3.81982	0.109698	0
UROC1_-_126236254.23-P1P2	GACGGCGATCCTGCACCCAA	0.178523	3.81831	0	0.0735584
CIB4_+_26864192.23-P1P2	GCTACTGCTGGCAGACAGAA	0.610792	3.81803	0	0.254775
GAS1_+_89561983.23-P1P2	Gcgcggcccgcacccccccg	0	3.81801	4.82048	0
ERAP1_-_96143566.23-P1P2	GGCTCGAGCGCGCTGTACCT	0.200098	3.81769	2.51067	2.56153
CCPG1_+_55700458.23-P1P2	GGCTGTGACCGCCGCCACTG	2.75449	3.81747	0.324101	0.466778
ALG13_+_110924898.23-P1P2	GCGACGTGCGGTCCACAGGG	0	3.81555	1.09826	0.897769
YWHAG_+_75987907.23-P1P2	GCCGTCTCGCTCACTGAGGG	1.84254	3.81429	3.92003	1.27507
GALNT11_+_151723161.23-P1P2	GCAAGCCTCAGGAGACGCTG	0	3.81305	0	0
ANKHD1_+_139781466.23-P1P2	GGAACGAGAAGAGCAGCAAG	0	3.81219	0.879448	0
ANKHD1-EIF4EBP3_+_139781466.23-P1P2	GGAACGAGAAGAGCAGCAAG	0	3.81219	0.879448	0
PCDH1_+_141257964.23-P1P2	GgccgccgccTCACACACTC	0.567596	3.81108	0.0544504	0
CETN3_+_89705184.23-P1P2	GGCTTAGTTGCGAGCGAGGT	1.31072	3.81104	0	0.308233
MBD4_+_129158749.23-P1P2	GCCGGTGCCGTGAGCTGAAG	0.831682	3.80946	0	0
PVALB_+_37212683.23-P1P2	GCAAGGGCGAAGACCAGGGT	0	3.80941	0	0.352111
ZNF283_+_44331930.23-P1P2	GGGCCCGAAGACAGGCTAAA	0.04397	3.80904	0	0
AGBL1_-_86685651.23-ENST00000441037.2	GAAGTAGAGGCAGGAATATC	1.07626	3.80894	0	0
SCN3B_+_123524833.23-P1P2	GGCGCAAACGAGCGAGGCAG	0	3.80856	1.78286	0.152636
GTF2F2_-_45694618.23-P1P2	GCAGTGCGCAGGCGCAGTCC	0	3.80803	0	0.090404
PCBP1_+_70314709.23-P1P2	GGGCCGCAGCGTAGTCgcag	0.149885	3.80715	8.77532	26.1695
MEX3D_+_1568126.23-P1P2	GCCGGCGGCCCAGCTCGCAG	0	3.80584	0	0
F2RL1_-_76114903.23-P1P2	GCAGCAGAGGCTCCGATTCG	0.052182	3.80579	0.998676	1.97582
AKR1C4_+_5239222.23-P1P2	GCTGCAGTCATCTCCTAGAA	2.59267	3.80512	2.79727	0.000985637
EPHX2_+_27348679.23-P1P2	GCCGGACACGCAGCTAACCT	1.97418	3.80433	4.0451	0.837324
OR6S1_-_21109819.23-ENST00000320704.3	GCTGCCAGGACGAACTCTGT	1.67837	3.80291	0.4655	0
STAB1_+_52529394.23-P1P2	GGCTGTCCAGGACAGAGTCG	0.299896	3.80018	0	1.01605
ADCY10_+_167883329.23-P1P2	GGGTCAGCTATAGACAGACA	1.67804	3.79873	0	0
PSMA8_+_23713868.23-P1P2	GGCTGCAGCTGAGGCAAGCG	7.25819	3.79772	0	2.12201
IKZF2_+_214016306.23-P2	GTGCTCCTCGCTGAAGATGG	3.30773	3.79739	0	0
RAI14_+_34656727.23-P1P2	GCCGGCGGTGGACCAGGGAG	1.08053	3.79725	1.35561	0.27457
KIAA1755_-_36889018.23-P1P2	GCGCCTAGCCCTGGAGCCAG	2.30534	3.79719	0	0.815525
ASPN_+_95244763.23-P1P2	GACTAACATGGACTAATCTG	0	3.79713	0	0.785235
FOXF2_+_1390258.23-P1P2	GgcgggcggcggGCTCATCA	0.551483	3.79699	0.719319	0.0536275
GPR89A_-_145826754.23-ENST00000313835.9	GGCAAATCGCACACCCTCTC	0.295378	3.79692	0	0.670133
SHMT2_-_57623532.23-P1P2	GTGCCCTAGACCAGAGTTGG	0	3.79667	0	0
AKAP10_+_19881078.23-P1P2	GCTGCCTGGGCATCCCGAGG	0.414679	3.79493	0	0.399857
CALR3_-_16607067.23-ENST00000269881.3	GTATGACCTGAGGGTCCCAT	0	3.79363	0	0
ZSCAN31_-_28321569.23-P1	GggtcaagaacagaaccACC	0	3.79175	0	0
UGT2B4_-_70361397.23-P1P2	GCTGTTGGGATCGAAAGAAA	0	3.79146	0	0
RASSF2_+_4804201.23-P1P2	Ggacagcggacgagcagatc	0.174	3.79087	0	0.902151
DUSP14_+_35850412.23-P1	GCGAGAGTAGGCGGCCTCAG	0.153765	3.78979	0.543691	0.659581
MOB1A_-_74405660.23-P1P2	GCCCCCGCGGACCCGAACAG	0.976569	3.78912	1.21949	0.869172
CGA_-_87804788.23-P1	GTTGACTGTGGATCCGAAGA	0	3.78813	0	0
TMEM243_+_86849649.23-P1P2	GGCGGGCGCGGGACCAATAT	0.718547	3.78787	0.288639	0.790617
RBM38_-_55966949.23-P1P2	GGGGCGCCGAGTCCACTCCG	26.1181	3.78784	1.27145	2.41221
KDM5C_+_53254307.23-P1P2	GGGCGAAGGCTGCGGTAGTG	1.2941	3.78663	0.298724	0.228509
ZFAND5_-_74979350.23-P1P2	GCTAGAGGCCGGCCCCGCAG	1.07543	3.78645	0.233563	0.328181
ZNF334_-_45142150.23-P1P2	GTCGCACCAGGTCCAAGTCT	1.43149	3.78635	0	0
OXA1L_+_23236129.23-P1P2	GTGCTGGGCCCATAGTGTCG	0.407993	3.78547	0	0.450795
FAM168B_+_131851032.23-P1P2	GGCGCGCTCAGGCGGAAGTG	1.50635	3.78537	0.612416	0.932194
MAP3K15_+_19533399.23-P1P2	GCCGCTGGCCACTCGCCCAG	0	3.78465	0.173503	0.322286
HPGDS_-_95264054.23-P1P2	GCACGAGCCAGTGAGAGGAC	1.36253	3.78415	0	0.131876
EFCC1_+_128720217.23-P1P2	GAGCGCCACCAGTGCCCGGT	0	3.78308	0	0
ACSM3_+_20775307.23-P1P2	GGAGCAGTCTGACAATCCGG	0.398585	3.78033	4.6047	1.08611
SLC16A6_+_66287127.23-P1P2	GGGCCTTTTTTTGTGATGGG	0.379206	3.78027	0	0.199502
HOXA7_+_27196242.23-P1P2	GGGGTTTGGTGTAAATCTGG	0	3.77865	0	0.115145
LRRC26_+_140064450.23-P1P2	GCCGCGGACGACGGGCTCCA	0.534897	3.77847	0.552346	0.0294204
KTI12_-_52499429.23-P1P2	GGCCCGCAAAACACCACGAG	1.54678	3.77816	0.410094	1.2312
BASP1_+_17217775.23-P1P2	GCCCGGAGCGAGGAGCCAGT	1.64135	3.77742	1.96404	1.15191
CRIP2_-_105941202.23-P1P2	GCGACCGGGCGCACCGACCA	0	3.77703	0.929958	0.141318
PRKCDBP_+_6341715.23-P1P2	GGCAGGCAGACGGAGCAGAG	4.42827	3.7764	1.73369	1.9913
MRPS11_-_89010954.23-P1P2	GGGGTCAATTCAAGTCATGC	0.139401	3.77628	0	0.207283
MYO18B_+_26138199.23-P1P2	GTCTAAGACGTCTCCCCGGG	1.07793	3.77615	0	0.191546
EDDM3B_+_21237067.23-P1P2	GGATTCACAActctgagcat	0.812188	3.77592	0	0.19055
C7orf62_+_88424988.23-P1P2	GCAAGTAGGGCCTCGAGGAC	0	3.77547	0	0
PLIN5_+_4535253.23-P1P2	GCGAGCAGCTATAAGAAGGG	1.70127	3.77434	0	0
FOXP4_+_41514116.23-P1P2	GACTGAGCCTGGGCTGCGAG	0.217471	3.77235	1.09462	0.00882663
YY1AP1_-_155658052.23-P1P2	GGCTAAAGGGGCAAACTGAG	0.0861591	3.77075	0.425255	0
SLU7_+_159846060.23-P1P2	GAGATTGGCTTGGATTCTGT	0.654212	3.77033	4.27051	0.0665001
RDH11_-_68162254.23-P1P2	GCATCTTGGAGCCCCCCCAG	1.68274	3.76956	0.0411914	0.970583
TXNIP_+_145439911.23-P2	GGATCTCACCATTAAATCAG	0.283806	3.76844	3.27122	0.0685484
MIS18BP1_+_45722332.23-P1P2	GCCGCGGGCAGGATACACCG	1.33814	3.76834	0	0.284266
GSDMC_+_130798815.23-P1P2	GGCTGAGGACTTGAGAGCTA	2.39947	3.76802	0	0.107808
PSMC2_+_102988169.23-P1P2	GCTTCCGCTGATCGGCACCG	1.70014	3.76727	3.7883	5.77809
GUF1_+_44680545.23-P1P2	GTACCCCCCGTAGGATCCGG	0.231041	3.76709	0.149551	0.549055
ITGB8_+_20370808.23-P1P2	GGCAGCGGGCAAAGACAAGT	0.39904	3.76548	0.341387	1.02141
MPPED2_-_30607463.23-P1P2	GCTCGCACGCGCCTCTGACA	1.10551	3.76448	0	1.58061
PI4KA_+_21212657.23-P1P2	GGAAGAGAGAGGGACCGTGG	0.0965963	3.76073	0	0.285925
SUB1_-_32532380.23-P2	GGATAGCACCGTGAACTACA	0.204155	3.7607	0	0.354245
C6orf7_-_80580126.23-NM_001243308	GGGTCTGCGCCAGCCGATGA	0.537999	3.76054	0.794045	0.800729
COMTD1_-_76995670.23-P1P2	GCGGCGGGCACGGAGAGCCG	2.83916	3.75726	1.53335	0.934292
FLJ44635_-_71363973.23-P1P2	GTTGCAGGGTGCACTTATTT	0.463504	3.75649	0.0624706	0
SLC6A17_+_110693160.23-P1P2	GCCGGCTCTGCGGAGCAGAA	0.144126	3.75522	0.529518	0.357838
CASS4_+_54987950.23-P1P2	GAGGCTGCAGGCAAGGGTCT	1.21826	3.75274	0.222651	1.19881
RBM45_-_178977219.23-P1P2	GGGGTGTGAGACAGCAGCGG	1.48056	3.75167	0.222731	0
STUB1_+_730771.23-P1P2	GCCGAGGACACGCCCCGAAG	0.358108	3.75091	0	0.61374
PGC_+_41714743.23-P1	GCCTGAAACAGAGGTGGTAA	0	3.74991	1.01939	2.49831
SIRT2_+_39390177.23-P1P2	GCGGTCGGTGACAGCCTCAA	0.6886	3.74813	1.26085	2.63048
KAT8_+_31141823.23-P2	GGCTTGCCCAGGTCAGACAG	0.406381	3.74784	0	0.553332
SLC16A3_+_80187380.23-P1P2	GCGGGGAGGCCACCCATACA	0.649856	3.74703	3.15118	0
WDR88_-_33623117.23-P1P2	GTCCCCGACAGCCCATGACA	0.622077	3.74684	0	0.145087
SGIP1_+_66999536.23-P1P2	GGCCCGAGATTAGTTATCAA	0	3.74602	1.70738	0
IL1R1_+_102759246.23-P1P2	GgcgcgcTCCGAGTCGGCTC	0	3.74582	0	1.46681
DOT1L_-_2164187.23-P1P2	GCGGCCGCGCGCGCGGACAT	0	3.74545	0	1.00201
TJAP1_-_43445566.23-P1	GGGTCCAGTGGCAGCCCTAG	1.17543	3.74354	0.202554	0.141527
PAIP2B_-_71453967.23-P1P2	GCCCTTCACAGCCCCGACGG	0.314267	3.74348	11.9032	0.520081
GOPC_-_117923646.23-P1P2	GGAAGCTGAGGCGGCAACGG	0.338324	3.74324	0.176668	0.972185
PANX2_+_50608728.23-P1P2	Gggatcccggcccggagcgc	0.909391	3.74229	0	0.0323841
ORM2_+_117092169.23-ENST00000431067.2	GGCGCCATACTGAGACCAGG	0	3.74093	0	0.158983
ZCCHC5_-_77914777.23-P1P2	GCCATTCAGAGACTTAGTCC	0.784955	3.74062	0	0
ZFP3_-_4981785.23-P1P2	GGCCCGTCGCCAGTGACACC	2.34685	3.74049	1.19964	0.516343
non-targeting_00810	GACGCTCAGGCGAATCTGAG	0.918833	3.74015	0	0.189481
KANK4_-_62784706.23-P1P2	GAGCGCCGGGGCCAACACTC	0	3.73971	0	0.172697
PRKD1_-_30397048.23-P1P2	GTGGCGCGCTCGGAAggacg	0.369266	3.73959	0.204162	1.11738
DAB1_-_57889771.23-ENST00000371236.2	GCGGCCCCGCGTCAGAGTAG	1.74729	3.73889	15.0918	0.118379
NFKBIE_+_44232862.23-P1P2	GAGCGGGCTGATTCCACCTA	8.64609	3.73799	1.67643	0.460614
OR4E2_-_22133358.23-ENST00000408935.1	GCTTGGGACTCACTGATAAC	0.888363	3.73772	1.39673	0.357144
HSPA9_-_137911022.23-P1P2	GTATCATGGCGGATAAATGG	1.01935	3.73493	0	0
POLR2M_+_57998955.23-P1P2	GGCGCCGGATCCGCGGACGG	0.471695	3.73478	1.50898	0
TUSC1_+_25677895.23-P1P2	GGAGGCCAGCACGAACCGGA	0.0740479	3.73417	0.43886	0.854647
GTDC1_+_145089616.23-P1P2	GTCGCGCAGGCTGAGAGGAC	0.394759	3.73391	0	1.30809
UBE3B_-_109915448.23-P1P2	GGTTCTGAAAGCGAACACCG	0.0542827	3.73286	0	0
ACVR1_+_158732232.23-P1P2	GGGTAGCCTAGCGGGAGAAG	0.116192	3.73242	0	0
MANEAL_-_38259775.23-P1P2	GCCGGGCGCACAGTCTGCCT	0	3.73171	0	0
RGS11_-_325878.23-P1P2	GATGCGGCATCTgcgcccgg	0.306606	3.73034	0.102557	2.32639
BDH1_+_197300152.23-P2	GGCCTGGAAAAGGTTTCCAG	0	3.73024	2.29725	0
MBL2_-_54531299.23-P1P2	GGCTACAGGCAATCACTGCA	0	3.72924	0.653654	0.456186
APOH_-_64225529.23-P1	GCACACTGGCACTACCAAAG	0	3.72848	0	0
DSPP_-_88529971.23-ENST00000399271.1	GCCTAAGGAAGAGATAGATT	0	3.7264	0	0
GPRC5B_-_19896151.23-P1P2	GcTCCACGCACGCCCGCCTG	2.77088	3.72632	0	0.346971
PASK_-_242088843.23-P1P2	GTCTCACCTGGATCAGGCGA	0	3.72442	0	0
HAO2_-_119911660.23-P1P2	GCTTGGCAAAGATGGTCCTA	0.866999	3.72279	4.11108	2.85309
TOR4A_+_140172773.23-P1P2	GGAGTCGTCGAAGGAGTCAG	0.127096	3.72217	2.4355	1.10395
ATP2B2_+_10749772.23-P2	Gagtgcagcggtggcagagg	0.482961	3.72204	0.150826	1.34896
DOLK_-_131709539.23-P1P2	GCCAGCACCGATCCACTCAG	0.913903	3.72203	3.76382	1.34387
GFM2_-_74062665.23-P1P2	GGCCCTGTTGTCCTCTTCCG	0.502806	3.72202	2.19342	1.31866
GRIN3A_+_104500895.23-P1P2	GCCTCCGAGGAAGCAAGCGG	0.0763508	3.72109	0	0.258324
CAMK2D_-_114682840.23-P1P2	GGCGAAGCGAGGCACCTTGG	1.48702	3.71935	1.84752	1.33381
IQCF3_+_51851647.23-P1	GGCCCATGATTAGAGGCTAG	0.0532547	3.71859	0.76576	0.405139
EMILIN1_-_27301546.23-P1P2	GCCCCAGGATCCGGTCATCA	1.0096	3.71855	0	0.753503
TMEM89_-_48658812.23-P1P2	GAGGCCAGTGTGGACCCATG	0.0247204	3.71834	0.00238162	0.0390602
PDCD2_-_170893716.23-P1P2	GAGCCCACAGCTGGGTCGGA	0.458253	3.71672	1.24139	2.02819
TLDC1_-_84538253.23-P1P2	GGTCCGGTCCAGCAGCCCAC	0	3.7149	0.177283	0.623464
[truncated: 102,536 more rows]
