# Supplementary material for: Identification of unrecognized host factors promoting HIV-1 latency
Source: PLoS Pathog. 2020 Dec 3;16(12):e1009055. doi: 10.1371/journal.ppat.1009055 (PMC7714144; doi:10.1371/journal.ppat.1009055)
Supplement: S2 Table — (XLSX) [file ppat.1009055.s007.xlsx]

## Sheet: Sheet1
The top latency-promoting genes identified in the previous studies.		The enrichment and rank of the sgRNA with highest enrichment for each gene in this study.
Rathore et al. 2020 Sci Rep. [1]		JiL-1 Round 4			JiL-2 Round 2			JiL-3 Round 3			2D10-CRISPRi Round 3
rank	gene	Enrichment	Rank	Percentile Rank	Enrichment	Rank	Percentile Rank	Enrichment	Rank	Percentile Rank	Enrichment	Rank	Percentile Rank
1	POLE3	2.89003	2300	0.0220024	1.67323	13468	0.128838	1.32036	13968	0.133622	0.800204	17230	0.164827
2	NTN1	1.02016	16260	0.155547	2.34142	6533	0.0624964	0.412272	32981	0.315505	1.30067	8803	0.0842118
3	WDR92	0.936374	18141	0.173542	1.75754	12165	0.116374	0.512617	29450	0.281727	0.547105	25554	0.244456
4	MYC	1.40316	10121	0.0968202	0.552362	51758	0.495131	0.582796	27302	0.261178	0.34746	36191	0.346213
5	MMP16	0.420904	36640	0.350508	1.40734	18387	0.175895	1.41561	12955	0.123931	0.340819	36591	0.350039
6	KDM1A	0.874233	19703	0.188484	3.3834	2574	0.0246236	5.13946	1693	0.0161957	3.05315	1760	0.0168366
7	CNOT6	0.24926	47262	0.452121	9.38301	233	0.00222894	2.1704	7563	0.0723497	1.43746	7429	0.0710678
8	ELP3	0.471125	34135	0.326544	25.9026	62	0.000593108	2.1244	7794	0.0745595	0.32348	37761	0.361232
9	MFN2	1.92607	5667	0.054212	2.50728	5473	0.0523562	3.80993	3031	0.0289954	1.20151	9937	0.09506
10	PROCR	2.57845	2980	0.0285075	0.972547	31115	0.297654	0.724336	23589	0.225659	0.86708	15606	0.149291
Huang et al. 2019 Nucleic Acids Res. [2]
rank	gene
1	EBF1	0.469273	34241	0.327558	1.97279	9567	0.0915205	0.438932	31985	0.305977	0.536981	25988	0.248608
2	FOXP1	4.52655	684	0.00654333	2.82725	4065	0.0388869	4.47219	2249	0.0215145	0.958284	13694	0.131
3	SMAD5	1.05585	15515	0.148421	1.77844	11871	0.113561	2.48024	6241	0.0597031	1.13914	10756	0.102895
4	KAT7	0.265064	46141	0.441397	2.95973	3631	0.0347351	0.61841	26330	0.25188	1.11691	11066	0.10586
5	UBA5	1.69984	7220	0.0690684	4.37418	1301	0.0124457	5.23545	1626	0.0155547	1.0374	12290	0.117569
6	PRKRIR	0.697631	24907	0.238267	0.967885	31287	0.2993	6.35567	1093	0.0104559	1.12613	10937	0.104626
7	TOPBP1	0.10451	58965	0.564075	1.78279	11815	0.113025	0.474075	30747	0.294134	2.29603	3136	0.0299998
8	GAR1	0.555066	30359	0.290422	1.58899	14841	0.141973	0.823278	21515	0.205818	0.989988	13120	0.125509
9	NFE2L3	0.61384	27930	0.267186	0.979524	30871	0.29532	3.24809	4025	0.0385042	0.986401	13196	0.126236
10	HADH	1.44035	9671	0.0925154	0.812092	37880	0.36237	1.25495	14700	0.140624	0.718237	19480	0.186351
Besnard et al. 2016 Cell Host Microbe. [3]
rank	gene
1	KRTAP5-1	2.28436	3940	0.0376911	4.36371	1311	0.0125414	1.65707	10812	0.10343	0.838151	16255	0.1555
2	CDC42EP5	0.833855	20769	0.198682	2.19538	7578	0.0724932	2.36655	6697	0.0640653	1.21589	9748	0.093252
3	HIST2H3A	0.386846	38479	0.3681	2.32914	6628	0.0634052	0.860676	20827	0.199237	0.978447	13341	0.127624
4	FBXL2	1.6648	7524	0.0719766	2.35884	6393	0.0611571	1.00398	18279	0.174862	0.846562	16070	0.15373
5	FSCN2	1.83207	6265	0.0599327	1.64572	13901	0.132981	1.95906	8694	0.0831691	0.196077	47827	0.457526
6	CBLN2	1.32212	11169	0.106846	1.34025	19925	0.190608	2.62889	5676	0.0542981	0.429392	31256	0.299003
7	FANCC	0.689387	25196	0.241032	2.11394	8255	0.0789695	0.37285	34496	0.329998	1.53398	6677	0.063874
8	HIST1H2AH	0.834168	20760	0.198596	0.689543	43944	0.42038	1.31389	14029	0.134205	1.47468	7146	0.0683605
9	ABI1	1.60003	8096	0.0774485	2.16827	7800	0.0746169	4.21957	2508	0.0239922	1.0234	12521	0.119779
10	CD46	0.470458	34177	0.326946	0.618253	47849	0.457736	0.630984	25988	0.248608	0.890357	15084	0.144298
References
1. Rathore A, Iketani S, Wang P, Jia M, Sahi V, et al. (2020) CRISPR-based gene knockout screens reveal deubiquitinases involved in HIV-1 latency in two Jurkat cell models. Sci Rep 10: 5350.
2. Huang H, Kong W, Jean M, Fiches G, Zhou D, et al. (2019) A CRISPR/Cas9 screen identifies the histone demethylase MINA53 as a novel HIV-1 latency-promoting gene (LPG). Nucleic Acids Res.
3. Besnard E, Hakre S, Kampmann M, Lim HW, Hosmane NN, et al. (2016) The mTOR Complex Controls HIV Latency. Cell Host Microbe 20: 785-797.
