# Supplementary material for: Identification of unrecognized host factors promoting HIV-1 latency
Source: PLoS Pathog. 2020 Dec 3;16(12):e1009055. doi: 10.1371/journal.ppat.1009055 (PMC7714144; doi:10.1371/journal.ppat.1009055)
Supplement: S3 Table — (XLSX) [file ppat.1009055.s008.xlsx]

## Sheet: Sheet1
	Rathore et al. 2020 Sci Rep. [1]		Huang et al. 2019 Nucleic Acids Res. [2]		Besnard et al. 2016 Cell Host Microbe. [3]
Top new host inhibitors for reactivation of latent HIV, identified and confirmed in this study.	Rank	Percentile Rank	Rank	Percentile Rank	Rank	Percentile Rank
TMEM178A	7563	0.365804	not found	n/a	3431	0.180048
FTSJ3	2806	0.135719	not found	n/a	10551	0.553684
INTS2	10802	0.522467	not found	n/a	9566	0.501994
INTS5	13100	0.633615	not found	n/a	2366	0.12416
INTS8	4682	0.226457	not found	n/a	3674	0.1928
NICN1	17934	0.867424	not found	n/a	10179	0.534162
SUPT5H	18392	0.889577	not found	n/a	12469	0.654335
CASP8AP2	10373	0.501717	not found	n/a	15299	0.802844
References
1. Rathore A, Iketani S, Wang P, Jia M, Sahi V, et al. (2020) CRISPR-based gene knockout screens reveal deubiquitinases involved in HIV-1 latency in two Jurkat cell models. Sci Rep 10: 5350.
2. Huang H, Kong W, Jean M, Fiches G, Zhou D, et al. (2019) A CRISPR/Cas9 screen identifies the histone demethylase MINA53 as a novel HIV-1 latency-promoting gene (LPG). Nucleic Acids Res.
3. Besnard E, Hakre S, Kampmann M, Lim HW, Hosmane NN, et al. (2016) The mTOR Complex Controls HIV Latency. Cell Host Microbe 20: 785-797.
